# Supplementary material for: 4-Chloro-N-(2,3-dichloro­phen­yl)-2-methyl­benzene­sulfonamide
Source: Acta Crystallogr Sect E Struct Rep Online. 2011 Oct 29;67(Pt 11):o3040. doi: 10.1107/S1600536811043005 (PMC3247434; doi:10.1107/S1600536811043005)
Supplement: Supplementary file 2 [file e-67-o3040-Isup2.hkl]

# 
# h,k,l, Fc-squared, Fo-squared, sigma(Fo-squared) and status flag 
# 
data_I
_shelx_title ' S90 P21/C' 
_shelx_refln_list_code          4 
_shelx_F_calc_maximum      184.64 
_exptl_crystal_F_000       712.00 
_reflns_d_resolution_high  0.8000 
 
loop_ 
 _symmetry_equiv_pos_as_xyz 
 'x, y, z' 
 '-x, y+1/2, -z+1/2' 
 '-x, -y, -z' 
 'x, -y-1/2, z-1/2' 
 
_cell_length_a     9.2007 
_cell_length_b     9.8803 
_cell_length_c    16.1630 
_cell_angle_alpha  90.000 
_cell_angle_beta   99.286 
_cell_angle_gamma  90.000 
 
_shelx_F_squared_multiplier     1.000 
 
loop_ 
 _refln_index_h 
 _refln_index_k 
 _refln_index_l 
 _refln_F_squared_calc 
 _refln_F_squared_meas 
 _refln_F_squared_sigma 
 _refln_observed_status 
   2   0   0      107.71       94.86      4.51 o 
   3   0   0     2905.74     2847.30      7.81 o 
   4   0   0      868.60      992.37      5.40 o 
   5   0   0      406.46      520.82      4.48 o 
   6   0   0     3052.37     3118.83     20.54 o 
   7   0   0       13.07       15.11      3.85 o 
   8   0   0      317.28      299.26      8.87 o 
   9   0   0      261.49      253.42      9.08 o 
  10   0   0       13.90       21.28      5.32 o 
  11   0   0      126.57      131.11      8.32 o 
   1   1   0     1766.49     2051.28      7.51 o 
   2   1   0     4347.37     4480.11      7.54 o 
   3   1   0    13175.48    12789.77     39.31 o 
   4   1   0      140.81      163.88      1.71 o 
   5   1   0       71.05       54.71      2.61 o 
   6   1   0      856.22      802.95      7.81 o 
   7   1   0      121.28      113.38      3.89 o 
   8   1   0      854.40      827.75      9.34 o 
   9   1   0       72.45       75.47      4.87 o 
  10   1   0       15.62       12.82      3.81 o 
  11   1   0        1.75        8.98      4.27 o 
   0   2   0        8.43       23.60      1.57 o 
   1   2   0    17199.42    17193.19    153.92 o 
   2   2   0    19794.38    19459.04     81.70 o 
   3   2   0       39.52       41.04      1.18 o 
   4   2   0     1163.67     1282.93      8.08 o 
   5   2   0       39.10       49.00      2.32 o 
   6   2   0      602.92      629.54     12.19 o 
   7   2   0       45.81       55.68      6.03 o 
   8   2   0      412.17      427.30     10.21 o 
   9   2   0       12.26       17.68      5.02 o 
  10   2   0       10.04       14.39      5.57 o 
  11   2   0        7.58        9.87      5.13 o 
   1   3   0     1947.69     1765.90     29.57 o 
   2   3   0     2585.87     2691.67      7.90 o 
   3   3   0      360.60      366.34      4.59 o 
   4   3   0     3616.80     3520.56     22.61 o 
   5   3   0     2134.38     2202.54     12.02 o 
   6   3   0     1049.87     1098.36     13.21 o 
   7   3   0       85.03       79.29      5.67 o 
   8   3   0        5.31        5.70      4.51 o 
   9   3   0      211.06      243.06      8.99 o 
  10   3   0        3.09        9.51      4.99 o 
  11   3   0      146.80      157.63      8.48 o 
   0   4   0     2883.50     2905.03      8.56 o 
   1   4   0     2202.10     2082.39      9.31 o 
   2   4   0     2434.78     2433.24     22.23 o 
   3   4   0      300.23      329.97      3.41 o 
   4   4   0      860.41      921.96     11.30 o 
   5   4   0      244.78      238.44      5.60 o 
   6   4   0      122.01      105.32      5.26 o 
   7   4   0     1400.72     1376.86     16.38 o 
   8   4   0      350.01      362.63     10.05 o 
   9   4   0       49.72       52.94      5.87 o 
  10   4   0       33.84       35.23      6.41 o 
   1   5   0     1239.63     1383.94      9.80 o 
   2   5   0      930.07      841.91      9.69 o 
   3   5   0     1408.43     1533.82     15.91 o 
   4   5   0      373.21      397.92      6.43 o 
   5   5   0     1198.93     1197.66     12.80 o 
   6   5   0      439.00      437.79      6.65 o 
   7   5   0     1154.80     1187.08     15.99 o 
   8   5   0       48.75       43.25      5.41 o 
   9   5   0      196.80      219.49      9.00 o 
  10   5   0       36.22       36.17      5.81 o 
   0   6   0      189.28      157.58      5.74 o 
   1   6   0      711.55      734.21      5.33 o 
   2   6   0      926.62      931.38      5.95 o 
   3   6   0      731.17      751.41      7.39 o 
   4   6   0      269.88      260.89      4.03 o 
   5   6   0       12.50       12.53      3.46 o 
   6   6   0        0.12        1.80      3.54 o 
   7   6   0       58.53       52.60      5.93 o 
   8   6   0      160.74      134.56      7.92 o 
   9   6   0      128.18      124.88      7.89 o 
   1   7   0      387.75      404.12      6.37 o 
   2   7   0      125.77      117.80      7.21 o 
   3   7   0      430.16      396.92      5.31 o 
   4   7   0       87.20       69.59      3.89 o 
   5   7   0       11.22        4.57      3.34 o 
   6   7   0       14.09       14.80      3.79 o 
   7   7   0      658.34      647.07     13.09 o 
   8   7   0      371.41      374.79     11.20 o 
   9   7   0        0.47       -4.37      4.37 o 
   0   8   0      912.80      932.23     13.85 o 
   1   8   0       12.37       14.34      4.40 o 
   2   8   0       10.25        6.82      3.66 o 
   3   8   0       21.76       22.94      3.65 o 
   4   8   0       39.56       49.81      6.39 o 
   5   8   0        1.51        0.37      3.57 o 
   6   8   0       38.50       31.86      7.02 o 
   7   8   0        0.01        4.94      5.95 o 
   8   8   0        1.13       -4.18      5.58 o 
   1   9   0      313.36      298.81      7.87 o 
   2   9   0        8.99        8.05      4.07 o 
   3   9   0      230.03      229.61      6.03 o 
   4   9   0        0.46        2.59      5.73 o 
   5   9   0       99.42       99.49      5.17 o 
   6   9   0      184.46      192.18     11.02 o 
   7   9   0        0.85        7.79      5.61 o 
   0  10   0       56.29       54.44      7.42 o 
   1  10   0       27.32       34.53      5.00 o 
   2  10   0      599.23      643.86      9.74 o 
   3  10   0        7.06       14.19      4.48 o 
   4  10   0       32.36       35.34      7.63 o 
   5  10   0       75.46       85.74      6.00 o 
   6  10   0       20.98       19.57      4.55 o 
   1  11   0       58.77       71.62      7.36 o 
   2  11   0        7.76        9.78      4.56 o 
   3  11   0        0.27        3.11      4.54 o 
   4  11   0       74.31       76.19      8.73 o 
   5  11   0      160.97      178.11     35.65 o 
   0  12   0      110.86      112.43      8.84 o 
   1  12   0        0.60        8.97      5.39 o 
   2  12   0       30.06       41.52      5.04 o 
 -11   1   1        6.37        2.71      5.06 o 
 -10   1   1        3.21        2.76      3.59 o 
  -9   1   1      376.02      378.43      7.37 o 
  -8   1   1      111.03      109.47      6.37 o 
  -7   1   1        2.01        4.29      2.60 o 
  -6   1   1      575.16      543.77      6.72 o 
  -5   1   1     2275.10     2426.82     11.44 o 
  -4   1   1      294.52      296.46      2.56 o 
  -3   1   1     1865.95     2091.57      7.76 o 
  -2   1   1     7396.03     7604.70     21.10 o 
  -1   1   1     6067.30     5853.11     12.55 o 
   1   1   1       23.01       45.81      1.57 o 
   2   1   1     1532.51     1584.02     11.11 o 
   3   1   1     2048.39     1991.02     11.15 o 
   4   1   1     1603.07     1609.92     11.67 o 
   5   1   1        5.70        1.42      1.98 o 
   6   1   1      830.54      762.16      9.09 o 
   7   1   1       33.35       33.14      3.20 o 
   8   1   1      249.46      206.27      5.64 o 
   9   1   1       31.25       39.23     11.29 o 
  10   1   1        4.95       10.81      9.68 o 
  11   1   1       81.83      101.19      5.94 o 
 -11   2   1       45.84       59.07      6.41 o 
 -10   2   1       63.65       69.49      6.52 o 
  -9   2   1      451.90      412.87     10.52 o 
  -8   2   1       60.35       52.57      5.73 o 
  -7   2   1      679.02      706.28     11.36 o 
  -6   2   1      961.89     1013.96     12.16 o 
  -5   2   1      455.31      442.52      4.67 o 
  -4   2   1       18.69       23.65      1.68 o 
  -3   2   1     1724.08     1766.26     16.55 o 
  -2   2   1     5737.75     5745.05     35.05 o 
  -1   2   1      648.45      757.38      3.93 o 
   0   2   1      658.64      682.62      3.81 o 
   1   2   1       16.96       30.51      1.16 o 
   2   2   1    15748.13    15361.18     44.62 o 
   3   2   1     4737.53     4530.01     31.37 o 
   4   2   1      479.24      470.84      3.10 o 
   5   2   1      280.09      296.08      3.82 o 
   6   2   1      154.22      146.91      9.38 o 
   7   2   1        4.25        6.89      3.01 o 
   8   2   1      141.52      138.38      5.10 o 
   9   2   1      168.45      179.47      8.52 o 
  10   2   1        1.88       10.54      4.66 o 
  11   2   1       10.59        7.21      6.84 o 
 -11   3   1        5.46       17.07      5.19 o 
 -10   3   1        9.14       13.30      4.76 o 
  -9   3   1       73.34       89.91      6.71 o 
  -8   3   1      125.95      114.19      6.38 o 
  -7   3   1      260.03      283.04      8.06 o 
  -6   3   1     1337.90     1342.23      9.00 o 
  -5   3   1     1089.15     1196.97      8.00 o 
  -4   3   1     2188.42     2510.79     10.72 o 
  -3   3   1     8183.93     8804.77     33.51 o 
  -2   3   1       70.61       97.69      2.19 o 
  -1   3   1      222.65      209.10      2.10 o 
   0   3   1     3788.86     3944.65     11.22 o 
   1   3   1      274.77      285.92      4.02 o 
   2   3   1     1597.55     1668.19      6.10 o 
   3   3   1     1275.62     1284.64      5.43 o 
   4   3   1      347.92      395.22      3.10 o 
   5   3   1      605.70      601.92      7.41 o 
   6   3   1      576.99      606.77     10.37 o 
   7   3   1      389.55      393.45      9.70 o 
   8   3   1      133.92      125.19      7.18 o 
   9   3   1       19.76       25.33      5.97 o 
  10   3   1        3.33       10.78      5.97 o 
 -10   4   1        0.55       -0.65      4.96 o 
  -9   4   1       36.57       41.10      6.22 o 
  -8   4   1      317.40      328.75      9.38 o 
  -7   4   1      469.41      470.25     10.17 o 
  -6   4   1      668.78      650.34     11.00 o 
  -5   4   1      790.45      834.78      7.36 o 
  -4   4   1      367.27      330.24      3.53 o 
  -3   4   1      120.31      127.56      2.42 o 
  -2   4   1      385.21      387.66      4.33 o 
  -1   4   1     1102.64     1154.55      5.21 o 
   0   4   1      143.33      128.13      1.34 o 
   1   4   1      605.87      658.57      5.58 o 
   2   4   1       60.40       54.23      1.81 o 
   3   4   1      140.62      146.35      1.94 o 
   4   4   1     2770.70     2805.89     15.28 o 
   5   4   1      275.44      258.62      4.65 o 
   6   4   1       30.75       40.82      5.06 o 
   7   4   1       10.47       18.52      5.33 o 
   8   4   1        1.97        7.60      5.65 o 
   9   4   1       40.29       51.91      6.52 o 
  10   4   1       28.11       37.58      6.09 o 
 -10   5   1        5.70       10.54      5.71 o 
  -9   5   1       39.18       34.27      5.99 o 
  -8   5   1      225.51      222.25      8.52 o 
  -7   5   1       44.21       45.62      5.23 o 
  -6   5   1      300.00      316.88      6.73 o 
  -5   5   1      367.60      380.25      5.70 o 
  -4   5   1        3.38        0.32      1.74 o 
  -3   5   1       15.24       12.63      2.17 o 
  -2   5   1     4875.51     5320.95     12.78 o 
  -1   5   1     1987.51     2080.95     22.70 o 
   0   5   1      123.61      152.37      1.64 o 
   1   5   1     3337.47     3397.59     12.14 o 
   2   5   1        0.73        0.91      1.00 o 
   3   5   1      253.82      254.75      4.25 o 
   4   5   1     1868.80     1923.58     14.03 o 
   5   5   1      212.72      207.58      4.88 o 
   6   5   1     3743.34     3738.65     40.87 o 
   7   5   1        9.78       21.00      5.10 o 
   8   5   1       31.27       28.38      6.00 o 
   9   5   1        3.79        6.30      5.99 o 
  10   5   1        3.34        9.53      6.10 o 
  -9   6   1      155.86      166.37      8.54 o 
  -8   6   1       98.73       88.71      6.49 o 
  -7   6   1       65.48       44.04      5.53 o 
  -6   6   1      764.17      739.44      8.56 o 
  -5   6   1      149.70      160.20      4.90 o 
  -4   6   1        0.05        0.16      1.98 o 
  -3   6   1      550.50      526.89      8.21 o 
  -2   6   1       98.64       99.31      2.48 o 
  -1   6   1      113.33      118.08      2.50 o 
   0   6   1      190.08      152.30      4.09 o 
   1   6   1      170.93      169.66      3.41 o 
   2   6   1      406.19      408.61      5.68 o 
   3   6   1     2019.07     2009.02     11.51 o 
   4   6   1      137.96      133.93      4.50 o 
   5   6   1        0.01        3.71      3.48 o 
   6   6   1        5.99        5.07      3.26 o 
   7   6   1        1.95        0.19      5.39 o 
   8   6   1       56.19       58.16      6.39 o 
   9   6   1      119.47      122.13      8.39 o 
  -9   7   1        4.83        8.11      5.53 o 
  -8   7   1       10.33        8.91      4.82 o 
  -7   7   1        0.08        0.01      4.53 o 
  -6   7   1      129.94      128.03      4.92 o 
  -5   7   1       48.86       53.02      3.69 o 
  -4   7   1      369.56      363.02      4.76 o 
  -3   7   1       41.20       36.00      2.35 o 
  -2   7   1        0.12       -1.70      3.16 o 
  -1   7   1      409.25      404.48      6.36 o 
   0   7   1      385.41      387.95      6.18 o 
   1   7   1      802.66      776.40      8.28 o 
   2   7   1      509.48      513.77     11.38 o 
   3   7   1      203.97      202.57      4.86 o 
   4   7   1       53.71       40.26      5.29 o 
   5   7   1       55.83       58.96      5.30 o 
   6   7   1       35.25       32.81      4.13 o 
   7   7   1       55.04       52.77      6.65 o 
   8   7   1       54.81       42.24      6.70 o 
   9   7   1        8.20       -0.65      5.52 o 
  -8   8   1       23.58       25.11      6.35 o 
  -7   8   1      208.98      220.42      6.09 o 
  -6   8   1        0.04       -1.51      2.89 o 
  -5   8   1      559.15      562.89      7.77 o 
  -4   8   1       31.34       29.34      4.41 o 
  -3   8   1      116.37      123.32      4.94 o 
  -2   8   1       69.60       61.81      4.26 o 
  -1   8   1        1.13        1.14      3.73 o 
   0   8   1       23.94       18.93      3.99 o 
   1   8   1      242.36      236.11      5.79 o 
   2   8   1       25.63       25.78      4.71 o 
   3   8   1      178.09      195.94      5.43 o 
   4   8   1      493.19      481.50     11.04 o 
   5   8   1      197.16      221.32      5.94 o 
   6   8   1        2.02       -0.94      3.85 o 
   7   8   1        2.44        2.59      6.19 o 
   8   8   1       40.80       39.82      6.25 o 
  -7   9   1        0.91        2.72      3.70 o 
  -6   9   1        5.48        1.27      3.97 o 
  -5   9   1       31.43       25.96      4.08 o 
  -4   9   1       91.48      102.04      8.24 o 
  -3   9   1       28.08       26.43      4.32 o 
  -2   9   1      116.81       99.38      5.17 o 
  -1   9   1      324.10      336.64     13.15 o 
   0   9   1       48.94       38.72      4.69 o 
   1   9   1      386.15      413.23      7.83 o 
   2   9   1      145.42      155.39      8.95 o 
   3   9   1       52.77       57.95      4.41 o 
   4   9   1        0.50        5.19      5.88 o 
   5   9   1       13.09       12.37      4.08 o 
   6   9   1      113.72      118.24     10.51 o 
   7   9   1       58.85       60.74      7.49 o 
  -6  10   1        0.96        1.59      5.03 o 
  -5  10   1       58.78       51.73      5.05 o 
  -4  10   1       59.57       59.85      7.70 o 
  -3  10   1       17.48       16.51      4.33 o 
  -2  10   1       56.83       50.33      5.28 o 
  -1  10   1       34.56       29.91      5.13 o 
   0  10   1       19.38       19.94      4.52 o 
   1  10   1      125.97      121.24      5.59 o 
   2  10   1        2.21        4.11      4.62 o 
   3  10   1       56.33       53.21      4.79 o 
   4  10   1        6.84       12.24      6.96 o 
   5  10   1       28.41       28.44      4.66 o 
   6  10   1        2.10        2.37      4.62 o 
  -5  11   1        0.52       -0.14      4.28 o 
  -4  11   1       32.59       24.99      8.33 o 
  -3  11   1       11.28       15.01      4.06 o 
  -2  11   1        4.22        3.72      4.29 o 
  -1  11   1       73.12       80.08      6.02 o 
   0  11   1        0.29        7.81      4.60 o 
   1  11   1      398.21      420.79     27.41 o 
   2  11   1       66.41       70.32      5.48 o 
   3  11   1        1.10       12.03      7.84 o 
   4  11   1      107.24      118.17      9.64 o 
   5  11   1        0.52        0.81      8.29 o 
  -2  12   1        2.87       10.98      4.97 o 
  -1  12   1        5.34        4.00      5.19 o 
   0  12   1       10.93       16.69      4.96 o 
   1  12   1       58.71       74.18     10.26 o 
   2  12   1        0.07        6.52      4.82 o 
 -11   0   2      187.38      189.97      8.48 o 
 -10   0   2       48.93       47.77      5.89 o 
  -9   0   2      158.64      135.26      7.27 o 
  -8   0   2      362.33      398.95      9.13 o 
  -7   0   2     1536.44     1641.97     15.96 o 
  -6   0   2       11.43       51.15      4.20 o 
  -5   0   2       95.53      162.49      4.67 o 
  -4   0   2      105.68      165.27      4.05 o 
  -3   0   2    10911.52    11122.05     24.47 o 
  -2   0   2    32038.75    26692.67    119.60 o 
  -1   0   2    11465.38    10896.56     65.90 o 
   0   0   2     1072.06     1063.22      4.75 o 
   1   0   2       15.61       38.17      1.80 o 
   2   0   2      211.69      198.97      1.93 o 
   3   0   2     5961.73     5667.74     13.17 o 
   4   0   2     2598.48     2956.79     22.98 o 
   5   0   2     5033.31     4783.41     24.49 o 
   6   0   2       31.56       23.24      2.39 o 
   7   0   2      292.28      305.99      8.19 o 
   8   0   2      253.75      262.07      8.96 o 
   9   0   2     1269.51     1253.77     17.78 o 
  10   0   2       64.93       77.14      6.83 o 
  11   0   2        0.37        0.68      6.66 o 
 -11   1   2       20.72       15.67      5.21 o 
 -10   1   2       17.82       12.96      3.66 o 
  -9   1   2       90.43       87.24      7.00 o 
  -8   1   2      383.11      359.70      7.96 o 
  -7   1   2      673.61      681.20     13.06 o 
  -6   1   2       21.24       24.17      2.67 o 
  -5   1   2     2000.24     1885.93     18.88 o 
  -4   1   2     8192.25     8117.31     11.15 o 
  -3   1   2      921.27      992.65      7.53 o 
  -2   1   2       95.23      140.33      2.46 o 
  -1   1   2      677.77      783.17      5.09 o 
   0   1   2     1602.22     1655.31     11.94 o 
   1   1   2     6955.63     7075.05     11.72 o 
   2   1   2     1958.59     1912.27     12.55 o 
   3   1   2        0.91        5.20      0.88 o 
   4   1   2     1436.96     1408.98      5.39 o 
   5   1   2       49.00       66.49      2.11 o 
   6   1   2     2551.21     2473.67     21.14 o 
   7   1   2      156.28      140.58      4.55 o 
   8   1   2       12.08       11.62      3.99 o 
   9   1   2      288.67      299.56     13.95 o 
  10   1   2        3.58        6.31      3.76 o 
  11   1   2       41.30       36.87      4.35 o 
 -11   2   2        5.12        2.00      4.45 o 
 -10   2   2      202.41      246.01      9.03 o 
  -9   2   2      192.01      207.70      8.22 o 
  -8   2   2       15.84       18.44      4.81 o 
  -7   2   2       61.80       68.84      5.17 o 
  -6   2   2      336.60      377.01      7.86 o 
  -5   2   2      567.43      575.83     12.15 o 
  -4   2   2      437.16      363.79      3.96 o 
  -3   2   2     2149.40     2133.69     12.85 o 
  -2   2   2       49.91       35.36      1.16 o 
  -1   2   2       78.15       47.33      1.35 o 
   0   2   2     8134.93     8136.08     12.27 o 
   1   2   2     4338.10     4433.26     18.04 o 
   2   2   2       68.82       39.84      0.94 o 
   3   2   2       65.04       93.44      1.80 o 
   4   2   2       19.49       21.09      1.17 o 
   5   2   2      298.10      337.21      3.82 o 
   6   2   2      493.74      515.43      6.86 o 
   7   2   2     1177.92     1130.36     15.43 o 
   8   2   2      241.09      221.07      6.96 o 
   9   2   2      196.37      213.86     12.43 o 
  10   2   2      160.46      157.90      8.54 o 
 -11   3   2       11.71       10.26      5.10 o 
 -10   3   2       55.84       57.94      5.66 o 
  -9   3   2       56.28       60.33      6.17 o 
  -8   3   2       50.82       53.45      5.16 o 
  -7   3   2      674.20      669.67     11.18 o 
  -6   3   2     5713.67     5523.03     27.79 o 
  -5   3   2      263.96      269.10      4.21 o 
  -4   3   2     1702.07     1750.40      9.01 o 
  -3   3   2     3987.08     4007.09     14.24 o 
  -2   3   2      195.22      233.56      3.13 o 
  -1   3   2     3583.89     3651.42     10.14 o 
   0   3   2      187.60      215.65      3.67 o 
   1   3   2        2.80       10.24      1.15 o 
   2   3   2      137.48      123.75      2.38 o 
   3   3   2      642.29      684.31      3.90 o 
   4   3   2      784.32      743.98      4.22 o 
   5   3   2      673.59      652.89      4.87 o 
   6   3   2       52.00       49.47      4.18 o 
   7   3   2      198.66      205.45      7.75 o 
   8   3   2      764.94      787.25     14.01 o 
   9   3   2       68.65       79.42      6.50 o 
  10   3   2       88.69       94.56      7.36 o 
 -10   4   2       59.30       67.20      6.01 o 
  -9   4   2      624.57      633.05     12.82 o 
  -8   4   2       20.17       20.00      4.65 o 
  -7   4   2        0.48        0.55      4.30 o 
  -6   4   2      163.85      177.59      8.74 o 
  -5   4   2       40.41       46.51      2.04 o 
  -4   4   2       32.98       39.08      2.16 o 
  -3   4   2     5274.12     5333.14     11.23 o 
  -2   4   2      168.26      155.71      2.40 o 
  -1   4   2      458.32      426.54      4.23 o 
   0   4   2     3621.49     3438.56     20.46 o 
   1   4   2       75.76       85.25      1.68 o 
   2   4   2     5402.82     5591.06     22.05 o 
   3   4   2      525.26      516.14      4.35 o 
   4   4   2      236.88      242.61      3.91 o 
   5   4   2      987.74      957.55     20.73 o 
   6   4   2     1530.21     1570.02     16.92 o 
   7   4   2      673.87      713.30     12.76 o 
   8   4   2      230.99      228.36      9.06 o 
   9   4   2        0.01       -1.74      4.85 o 
  10   4   2       44.15       58.62      7.03 o 
 -10   5   2        2.39        8.21      5.38 o 
  -9   5   2       85.62       81.20      6.79 o 
  -8   5   2      583.09      580.40     12.03 o 
  -7   5   2      428.76      423.55      9.68 o 
  -6   5   2     1113.15     1164.39     15.52 o 
  -5   5   2       33.65       37.85      2.94 o 
  -4   5   2      122.28      123.03      2.72 o 
  -3   5   2        0.21        2.48      1.66 o 
  -2   5   2       69.08       54.91      2.04 o 
  -1   5   2      592.69      616.27      9.32 o 
   0   5   2     2164.06     2106.83      8.19 o 
   1   5   2       42.05       35.50      1.54 o 
   2   5   2       85.47       76.16      1.86 o 
   3   5   2     1601.63     1572.54      9.19 o 
   4   5   2        9.38        6.64      2.78 o 
   5   5   2     1789.09     1828.48     15.10 o 
   6   5   2       53.86       65.56      6.33 o 
   7   5   2      205.61      206.56      8.16 o 
   8   5   2        9.03        8.28      5.58 o 
   9   5   2       21.78       29.41      6.62 o 
  10   5   2       10.75       13.74      5.09 o 
 -10   6   2        2.31       -1.66      4.56 o 
  -9   6   2       30.81       32.60      5.70 o 
  -8   6   2       16.64        7.67      4.82 o 
  -7   6   2       52.25       50.62      3.80 o 
  -6   6   2       71.65       79.35      4.19 o 
  -5   6   2     1677.25     1748.81     14.01 o 
  -4   6   2       27.50       18.04      1.77 o 
  -3   6   2       43.02       39.87      2.19 o 
  -2   6   2     1194.58     1123.97      6.68 o 
  -1   6   2      723.52      730.68      5.28 o 
   0   6   2      635.80      650.09      5.36 o 
   1   6   2      827.67      881.49      7.93 o 
   2   6   2        3.64        3.55      2.54 o 
   3   6   2      333.22      371.15     12.18 o 
   4   6   2      290.43      308.93      7.68 o 
   5   6   2     1151.51     1152.27     14.58 o 
   6   6   2      184.70      179.72      7.73 o 
   7   6   2      101.74      101.48      7.19 o 
   8   6   2      252.19      274.31      9.63 o 
   9   6   2       69.59       78.29      7.05 o 
  -9   7   2      162.73      157.67     16.01 o 
  -8   7   2      303.77      310.68      6.94 o 
  -7   7   2       95.97      107.38      6.61 o 
  -6   7   2      198.13      206.30      6.91 o 
  -5   7   2     1010.39      978.56      7.85 o 
  -4   7   2      694.35      686.51      6.27 o 
  -3   7   2       45.05       43.90      2.44 o 
  -2   7   2      184.56      183.85      3.40 o 
  -1   7   2      333.96      328.35      6.01 o 
   0   7   2       10.54       14.11      5.02 o 
   1   7   2      138.10      138.83      4.54 o 
   2   7   2      857.49      847.50     12.79 o 
   3   7   2      254.17      250.26      5.20 o 
   4   7   2       25.46       23.89      5.22 o 
   5   7   2       62.05       55.81      8.05 o 
   6   7   2      193.34      225.70      5.94 o 
   7   7   2       60.12       71.31      7.19 o 
   8   7   2       90.31       73.21      7.07 o 
   9   7   2        1.48        5.88      6.17 o 
  -8   8   2       26.39       29.68      3.99 o 
  -7   8   2        8.34       11.07      3.06 o 
  -6   8   2       45.57       53.25      3.41 o 
  -5   8   2        9.21        0.11      2.97 o 
  -4   8   2      388.36      355.93      8.81 o 
  -3   8   2        4.49        2.54      3.42 o 
  -2   8   2      269.25      243.89      5.90 o 
  -1   8   2     1648.15     1609.74     12.55 o 
   0   8   2        0.50       -1.37      3.66 o 
   1   8   2      214.23      199.64      8.69 o 
   2   8   2      345.26      351.32      6.59 o 
   3   8   2      143.40      141.71      7.18 o 
   4   8   2       58.45       45.27      6.49 o 
   5   8   2      149.62      145.28      7.99 o 
   6   8   2       23.88       19.85      4.34 o 
   7   8   2       43.18       40.46      7.01 o 
   8   8   2      100.76      101.86      7.53 o 
  -7   9   2      164.94      169.41      9.35 o 
  -6   9   2       35.13       31.73      3.99 o 
  -5   9   2       39.32       31.27      4.32 o 
  -4   9   2       48.34       41.75      4.23 o 
  -3   9   2      203.09      182.43      5.92 o 
  -2   9   2      402.09      408.34      8.93 o 
  -1   9   2      602.95      638.41     16.17 o 
   0   9   2      213.14      208.42      6.16 o 
   1   9   2      197.15      202.83      6.13 o 
   2   9   2      293.79      302.92      7.54 o 
   3   9   2        9.26        8.68      3.45 o 
   4   9   2      471.37      496.76     12.23 o 
   5   9   2      116.21      124.72      5.52 o 
   6   9   2        9.12        9.87      4.56 o 
   7   9   2       13.00       15.00      6.22 o 
  -6  10   2        3.85        1.32      3.73 o 
  -5  10   2       39.10       43.79      4.69 o 
  -4  10   2      208.29      221.88      9.94 o 
  -3  10   2       67.52       65.32     11.26 o 
  -2  10   2      149.79      141.55     12.37 o 
  -1  10   2       32.58       32.66      5.00 o 
   0  10   2      168.67      160.56      6.19 o 
   1  10   2      487.30      457.88      9.02 o 
   2  10   2       54.50       55.03      5.03 o 
   3  10   2        1.94        3.86      5.52 o 
   4  10   2       38.45       29.08      6.39 o 
   5  10   2       12.92       16.81      4.49 o 
   6  10   2       14.88       13.92      4.32 o 
  -5  11   2       26.33       21.00      4.82 o 
  -4  11   2        0.00       -2.32      6.46 o 
  -3  11   2       27.43       23.23      4.97 o 
  -2  11   2      222.78      241.11     15.36 o 
  -1  11   2        0.76        2.79      7.35 o 
   0  11   2      202.58      205.55      6.86 o 
   1  11   2        4.10        6.31      5.44 o 
   2  11   2       16.99       20.87      4.99 o 
   3  11   2       64.65       72.90      7.94 o 
   4  11   2      201.84      227.56     10.86 o 
  -2  12   2       48.94       51.80      6.99 o 
  -1  12   2        1.44        6.61      4.55 o 
   0  12   2       62.85       63.49      5.30 o 
   1  12   2       17.55       36.65      6.41 o 
   2  12   2       33.27       34.03      9.49 o 
 -11   1   3       80.38       93.60      7.06 o 
 -10   1   3       21.71       21.53      4.73 o 
  -9   1   3       16.40       30.54      3.81 o 
  -8   1   3       66.91       69.55      3.83 o 
  -7   1   3        0.73        0.58      2.54 o 
  -6   1   3       15.78       23.60      2.61 o 
  -5   1   3       78.22       99.59      2.80 o 
  -4   1   3      631.18      565.03     11.23 o 
  -3   1   3     2498.47     2490.55     12.76 o 
  -2   1   3      438.98      442.60      2.41 o 
  -1   1   3        4.42        5.27      0.74 o 
   0   1   3     7877.55     8086.96     37.40 o 
   1   1   3     2557.61     2473.41     18.81 o 
   2   1   3       53.25       71.06      1.04 o 
   3   1   3      938.30      955.36      3.22 o 
   4   1   3     1038.31     1022.36      6.07 o 
   5   1   3      785.42      802.43      5.73 o 
   6   1   3       69.22       72.02      2.74 o 
   7   1   3       19.94       11.51      3.35 o 
   8   1   3      624.30      622.97      8.82 o 
   9   1   3      387.02      381.87      7.86 o 
  10   1   3        1.61        3.55      4.09 o 
 -11   2   3       51.93       37.66      5.28 o 
 -10   2   3       43.43       45.29      5.11 o 
  -9   2   3        4.42        5.89      5.06 o 
  -8   2   3      352.59      350.94      8.75 o 
  -7   2   3      649.80      602.16     10.16 o 
  -6   2   3     1814.01     1848.01     15.32 o 
  -5   2   3      250.17      357.35      8.29 o 
  -4   2   3       37.50       22.23      2.41 o 
  -3   2   3       21.40       10.56      0.95 o 
  -2   2   3       66.99       67.36      1.41 o 
  -1   2   3     6574.79     6678.71     20.36 o 
   0   2   3    34090.30    31099.26    127.14 o 
   1   2   3     6781.01     6731.04     13.08 o 
   2   2   3     5951.44     6141.47     16.43 o 
   3   2   3      399.01      357.71      2.73 o 
   4   2   3     1561.76     1690.35     10.97 o 
   5   2   3      549.79      545.92      4.90 o 
   6   2   3      233.34      225.25      6.58 o 
   7   2   3        1.26        8.33      3.92 o 
   8   2   3      377.81      404.48     17.87 o 
   9   2   3        0.40        3.17      5.84 o 
  10   2   3       20.95       20.49      5.35 o 
 -11   3   3        0.31       -1.20      3.93 o 
 -10   3   3       84.58       83.89      6.56 o 
  -9   3   3      130.13      143.46      7.39 o 
  -8   3   3      580.74      575.79     11.14 o 
  -7   3   3       64.04       74.08      5.06 o 
  -6   3   3      352.05      346.24      7.72 o 
  -5   3   3       86.03       96.20      4.29 o 
  -4   3   3      252.00      246.98      3.78 o 
  -3   3   3     4665.58     4918.50     14.17 o 
  -2   3   3      498.42      478.71      4.31 o 
  -1   3   3     1299.69     1302.35     13.20 o 
   0   3   3      379.02      393.76      3.20 o 
   1   3   3      987.10     1104.94      5.66 o 
   2   3   3     2526.79     2633.03      7.30 o 
   3   3   3      326.81      325.18      2.65 o 
   4   3   3     1045.08     1126.08      6.32 o 
   5   3   3     1580.90     1574.26     13.45 o 
   6   3   3       18.00       26.64      5.10 o 
   7   3   3      273.43      280.69      8.93 o 
   8   3   3       42.11       61.86      6.82 o 
   9   3   3       16.48       13.51      5.51 o 
  10   3   3       62.26       66.40      6.64 o 
 -10   4   3       37.72       40.44      5.65 o 
  -9   4   3       10.77       14.09      4.66 o 
  -8   4   3       18.93       17.19      4.57 o 
  -7   4   3        9.99        9.26      3.99 o 
  -6   4   3        7.81        3.34      2.68 o 
  -5   4   3      120.33      108.29      3.25 o 
  -4   4   3      773.47      902.13      5.86 o 
  -3   4   3      519.77      566.70      4.40 o 
  -2   4   3     1105.01     1026.42      6.76 o 
  -1   4   3      222.06      226.46      2.74 o 
   0   4   3      274.80      262.43      4.40 o 
   1   4   3      228.84      274.17      2.81 o 
   2   4   3      974.17     1015.11      5.11 o 
   3   4   3      426.67      461.53      3.47 o 
   4   4   3      399.43      388.12      4.93 o 
   5   4   3        0.28        0.59      2.86 o 
   6   4   3      531.48      562.47     11.19 o 
   7   4   3      309.86      316.95      9.51 o 
   8   4   3        1.07        3.66      5.05 o 
   9   4   3       12.10       16.32      5.85 o 
  10   4   3       65.32       65.74      6.73 o 
 -10   5   3        3.10        7.04      5.35 o 
  -9   5   3       33.68       29.53      5.35 o 
  -8   5   3       60.55       72.43      6.04 o 
  -7   5   3       85.81       83.23      5.61 o 
  -6   5   3       67.85       53.55      2.99 o 
  -5   5   3      654.91      619.62      4.71 o 
  -4   5   3      197.38      185.75      2.74 o 
  -3   5   3     1592.06     1636.83      7.87 o 
  -2   5   3     1040.66     1067.54      6.25 o 
  -1   5   3     2977.58     2987.96      9.76 o 
   0   5   3       31.73       28.43      1.89 o 
   1   5   3      445.67      356.47      5.68 o 
   2   5   3      215.77      208.24      2.80 o 
   3   5   3      982.16     1000.91      7.76 o 
   4   5   3        2.98        1.34      2.83 o 
   5   5   3        0.72        4.01      3.47 o 
   6   5   3       19.10        6.87      4.91 o 
   7   5   3      461.53      447.94     11.12 o 
   8   5   3        0.02       -5.47      5.47 o 
   9   5   3       89.39       94.59      7.50 o 
 -10   6   3       43.34       61.29      6.59 o 
  -9   6   3       70.11       64.66      8.96 o 
  -8   6   3       85.54       72.41     11.09 o 
  -7   6   3      381.79      354.96      8.49 o 
  -6   6   3      232.89      222.56      6.47 o 
  -5   6   3       12.34       12.71      2.50 o 
  -4   6   3       81.82       83.69      2.40 o 
  -3   6   3      162.90      153.88      3.14 o 
  -2   6   3       43.07       47.11      2.33 o 
  -1   6   3       34.26       28.19      2.08 o 
   0   6   3     1329.81     1324.68      9.90 o 
   1   6   3      434.41      444.39      5.86 o 
   2   6   3      913.69      904.28      9.62 o 
   3   6   3      223.20      226.19      7.00 o 
   4   6   3       58.12       58.65      4.11 o 
   5   6   3      202.86      203.93      5.32 o 
   6   6   3      170.61      171.79      7.92 o 
   7   6   3       68.32       59.48      6.94 o 
   8   6   3        6.34        3.64      5.03 o 
   9   6   3       31.72       21.86      5.39 o 
  -9   7   3       15.60       25.43      5.38 o 
  -8   7   3        9.85        9.44      5.40 o 
  -7   7   3        3.22        2.76      4.00 o 
  -6   7   3       48.69       43.21      3.23 o 
  -5   7   3       20.83       28.66      2.89 o 
  -4   7   3      272.35      258.33      8.82 o 
  -3   7   3      142.27      143.95      3.39 o 
  -2   7   3       63.89       51.40      2.65 o 
  -1   7   3      417.33      459.85      7.13 o 
   0   7   3       53.08       55.99      3.85 o 
   1   7   3      425.88      427.05     11.57 o 
   2   7   3      411.62      416.44      6.43 o 
   3   7   3      412.10      415.73      6.24 o 
   4   7   3      115.40      120.76      4.69 o 
   5   7   3       12.15       13.45      3.52 o 
   6   7   3      106.61      107.35      7.34 o 
   7   7   3      192.61      182.33      8.77 o 
   8   7   3       58.88       52.63      6.65 o 
  -8   8   3      149.75      158.39      8.04 o 
  -7   8   3        4.32        5.57      2.80 o 
  -6   8   3       93.49       79.04      3.64 o 
  -5   8   3      405.97      398.10      5.68 o 
  -4   8   3        8.81       11.53      3.86 o 
  -3   8   3      138.99      135.02      5.02 o 
  -2   8   3     1257.48     1278.86     34.10 o 
  -1   8   3      349.07      384.65      7.34 o 
   0   8   3      303.67      300.32      6.47 o 
   1   8   3        0.23        4.12      3.68 o 
   2   8   3      624.20      637.34     18.17 o 
   3   8   3      211.05      210.09      6.79 o 
   4   8   3      202.84      210.24      8.60 o 
   5   8   3       55.86       64.46      4.41 o 
   6   8   3       11.05       14.67      4.02 o 
   7   8   3       11.42        9.93      6.44 o 
   8   8   3        1.53        3.36      6.16 o 
  -7   9   3       48.06       37.68      7.54 o 
  -6   9   3       61.11       44.78      4.53 o 
  -5   9   3       54.06       51.44      4.63 o 
  -4   9   3        9.73        9.37      4.09 o 
  -3   9   3       98.58       93.39      5.08 o 
  -2   9   3      236.05      252.62      6.49 o 
  -1   9   3      310.13      316.44     10.85 o 
   0   9   3      341.35      340.79      9.34 o 
   1   9   3      304.07      312.24     10.30 o 
   2   9   3      118.20      116.25      5.20 o 
   3   9   3        2.97        4.38      5.35 o 
   4   9   3        1.24       -0.47      6.28 o 
   5   9   3      106.99       97.48      5.49 o 
   6   9   3        1.69        1.80      4.27 o 
   7   9   3      124.45      127.12      8.30 o 
  -6  10   3       25.79       25.79      7.09 o 
  -5  10   3        0.02       -3.51      7.11 o 
  -4  10   3       48.63       40.50      4.29 o 
  -3  10   3       21.14       18.33      5.88 o 
  -2  10   3        6.17        1.11      5.25 o 
  -1  10   3        6.75        7.36      4.72 o 
   0  10   3        0.98        1.24      4.78 o 
   1  10   3       28.85       39.85     13.95 o 
   2  10   3        0.93       -0.18      4.42 o 
   3  10   3        9.09        8.21      6.67 o 
   4  10   3       52.70       51.74      8.63 o 
   5  10   3       28.26       22.85      4.87 o 
   6  10   3        0.02       -0.31      4.90 o 
  -5  11   3        3.41       -1.11      7.35 o 
  -4  11   3       26.24       18.71      7.61 o 
  -3  11   3       18.38       14.01      7.51 o 
  -2  11   3      134.24      148.19      6.32 o 
  -1  11   3       58.34       73.96      6.37 o 
   0  11   3      172.55      167.08     17.34 o 
   1  11   3      120.75      112.70      8.07 o 
   2  11   3       23.08       31.44      4.49 o 
   3  11   3       19.59       20.90      8.39 o 
   4  11   3       14.54       22.20      8.70 o 
  -2  12   3        4.20       10.29      5.21 o 
  -1  12   3       59.68       60.13      5.22 o 
   0  12   3       41.73       52.66      5.48 o 
   1  12   3       10.77       13.27      5.44 o 
 -11   0   4        1.20        0.20      4.61 o 
 -10   0   4       54.49       41.95      5.66 o 
  -9   0   4      211.73      218.79      7.79 o 
  -8   0   4       64.59       53.42      4.74 o 
  -7   0   4     1096.33     1050.84     12.40 o 
  -6   0   4      477.00      495.22      8.07 o 
  -5   0   4     1003.05     1091.30     10.07 o 
  -4   0   4     1049.63     1108.11      6.48 o 
  -3   0   4     1734.31     1693.67      6.83 o 
  -2   0   4     1209.68     1164.43      4.12 o 
  -1   0   4    18315.40    16829.44    164.03 o 
   0   0   4      531.75      597.45     11.24 o 
   1   0   4     4696.59     4865.13     29.38 o 
   2   0   4    20195.74    18485.87     76.43 o 
   3   0   4     2189.27     2006.15     11.15 o 
   4   0   4       85.03       96.61      2.31 o 
   5   0   4      490.75      482.93      5.65 o 
   6   0   4     1199.88     1284.00     14.54 o 
   7   0   4      515.42      500.36     10.54 o 
   8   0   4     1995.67     1977.58     21.27 o 
   9   0   4       49.24       58.23      6.80 o 
  10   0   4       97.10       86.20      7.28 o 
 -11   1   4       26.26       20.20      4.51 o 
 -10   1   4       27.86       14.55      5.01 o 
  -9   1   4      651.76      637.00     11.78 o 
  -8   1   4      410.04      413.37      9.18 o 
  -7   1   4       28.76       25.30      3.84 o 
  -6   1   4     3678.77     3787.91     20.68 o 
  -5   1   4        1.28        5.80      2.20 o 
  -4   1   4     1251.74     1320.90      5.80 o 
  -3   1   4      206.20      230.70      2.22 o 
  -2   1   4       43.76       31.13      1.31 o 
  -1   1   4     7924.86     7933.70     25.04 o 
   0   1   4     9568.09     9170.20     36.20 o 
   1   1   4     1306.59     1123.70      3.14 o 
   2   1   4        3.72        1.74      0.67 o 
   3   1   4        8.09       18.03      0.78 o 
   4   1   4     1229.34     1145.03      5.53 o 
   5   1   4     1330.77     1232.36      6.20 o 
   6   1   4       20.37       23.13      3.34 o 
   7   1   4      298.03      272.95     15.41 o 
   8   1   4      101.53       81.36      5.26 o 
   9   1   4      100.27       89.30      5.25 o 
  10   1   4       80.30       75.96      5.06 o 
 -11   2   4       57.90       47.97      5.98 o 
 -10   2   4        0.13       -2.47      4.83 o 
  -9   2   4       10.95       16.94      4.97 o 
  -8   2   4      498.62      477.23      9.72 o 
  -7   2   4      305.27      317.94      7.56 o 
  -6   2   4      287.36      253.39      6.20 o 
  -5   2   4      731.90      755.00      5.06 o 
  -4   2   4       21.85       36.21      1.79 o 
  -3   2   4      837.44      785.79      3.94 o 
  -2   2   4      675.56      708.98     10.41 o 
  -1   2   4       17.84       20.15      1.11 o 
   0   2   4    16456.56    16513.68     47.18 o 
   1   2   4      233.63      283.64      5.05 o 
   2   2   4     3390.64     3753.02     13.93 o 
   3   2   4      826.09      894.48      3.90 o 
   4   2   4       15.72       20.71      1.20 o 
   5   2   4     1204.00     1211.01     12.90 o 
   6   2   4      363.68      350.07     13.23 o 
   7   2   4      978.15      988.22     10.18 o 
   8   2   4      617.62      616.37     16.11 o 
   9   2   4      120.28      106.84      5.30 o 
  10   2   4       24.78       41.02      4.51 o 
 -11   3   4       14.39       18.61      4.28 o 
 -10   3   4       61.04       62.65      5.60 o 
  -9   3   4       15.15       18.03      4.67 o 
  -8   3   4      554.71      544.32     10.43 o 
  -7   3   4     2131.52     2139.43     17.97 o 
  -6   3   4       24.71       29.26      3.87 o 
  -5   3   4     1086.34     1071.05      6.46 o 
  -4   3   4      170.58      166.94      2.31 o 
  -3   3   4       49.24       42.53      1.20 o 
  -2   3   4      840.47      948.81     11.40 o 
  -1   3   4     7800.47     7933.89     16.12 o 
   0   3   4     1835.00     2057.88     11.89 o 
   1   3   4      685.89      767.12      4.25 o 
   2   3   4     3962.81     3897.97     23.11 o 
   3   3   4     2634.85     2471.66     14.12 o 
   4   3   4        4.98        2.84      1.59 o 
   5   3   4       11.61       16.29      2.98 o 
   6   3   4     1694.15     1697.38     17.77 o 
   7   3   4       22.74       19.36      5.53 o 
   8   3   4      167.00      168.73      8.37 o 
   9   3   4        0.15       -2.29      5.95 o 
  10   3   4       76.10       82.61      7.54 o 
 -10   4   4      198.71      226.02      7.65 o 
  -9   4   4      169.95      172.36      5.72 o 
  -8   4   4       87.68       80.32      4.20 o 
  -7   4   4       32.48       28.25      3.28 o 
  -6   4   4      102.86      104.74      3.80 o 
  -5   4   4     1116.98     1116.83      6.92 o 
  -4   4   4     1869.26     1843.66      9.68 o 
  -3   4   4       45.80       62.41      1.26 o 
  -2   4   4      386.03      321.21      4.78 o 
  -1   4   4      176.38      185.47      3.15 o 
   0   4   4     1084.33      993.21      5.35 o 
   1   4   4     2696.29     3056.95     11.50 o 
   2   4   4     2362.35     2190.15      9.19 o 
   3   4   4     2505.16     2457.70     21.14 o 
   4   4   4        1.72        2.01      1.74 o 
   5   4   4     1266.71     1231.41      8.03 o 
   6   4   4     1958.29     1930.11     19.56 o 
   7   4   4      184.51      169.83      7.76 o 
   8   4   4       32.58       30.11      5.58 o 
   9   4   4      292.01      314.65     10.92 o 
  10   4   4       42.08       46.65      6.29 o 
 -10   5   4       36.18       52.11      7.13 o 
  -9   5   4       57.84       60.93      5.81 o 
  -8   5   4      152.53      157.95      9.01 o 
  -7   5   4      958.12      964.56      9.70 o 
  -6   5   4       58.82       46.27      2.86 o 
  -5   5   4      612.24      596.96      5.55 o 
  -4   5   4        2.67        1.04      1.76 o 
  -3   5   4       31.32       20.61      2.32 o 
  -2   5   4       91.62      100.52      2.58 o 
  -1   5   4     2570.63     2711.90     16.55 o 
   0   5   4      107.25      111.86      2.45 o 
   1   5   4     2994.31     2991.79      9.73 o 
   2   5   4        0.88        1.31      1.48 o 
   3   5   4      686.94      675.29      7.86 o 
   4   5   4      896.47      860.54      6.37 o 
   5   5   4       61.27       56.33      3.81 o 
   6   5   4       35.56       37.72      5.58 o 
   7   5   4        4.74        2.14      4.91 o 
   8   5   4        0.90       -1.11      5.92 o 
   9   5   4        0.00       -3.41      5.68 o 
 -10   6   4       69.60       83.24      7.60 o 
  -9   6   4       66.72       81.96      7.38 o 
  -8   6   4      118.00      118.17      7.05 o 
  -7   6   4      381.70      394.39      9.94 o 
  -6   6   4       58.89       54.41      3.05 o 
  -5   6   4       44.72       39.53      2.20 o 
  -4   6   4      508.37      514.57      5.31 o 
  -3   6   4        6.63        2.41      2.03 o 
  -2   6   4     2384.64     2477.27     10.32 o 
  -1   6   4      820.45      849.61      6.08 o 
   0   6   4       60.08       55.35      2.68 o 
   1   6   4      249.57      239.79      4.15 o 
   2   6   4       23.97       20.03      3.01 o 
   3   6   4      295.53      273.03      6.53 o 
   4   6   4     1796.24     1748.83     17.06 o 
   5   6   4        6.06        3.01      3.34 o 
   6   6   4       82.35       84.85      6.71 o 
   7   6   4      562.60      557.25     12.80 o 
   8   6   4       35.53       20.80      5.93 o 
   9   6   4       78.36       83.75      7.45 o 
  -9   7   4      293.97      348.02     10.66 o 
  -8   7   4        0.06       -1.22      5.41 o 
  -7   7   4       75.62       70.52      4.56 o 
  -6   7   4      145.84      145.69      4.91 o 
  -5   7   4      466.94      432.76      4.69 o 
  -4   7   4        1.35        1.18      1.99 o 
  -3   7   4       87.73       93.68      3.11 o 
  -2   7   4      100.42       98.39      3.76 o 
  -1   7   4       15.69       10.25      3.74 o 
   0   7   4      917.73      900.11      9.13 o 
   1   7   4     3550.75     3506.67     70.82 o 
   2   7   4      312.83      314.47      5.86 o 
   3   7   4       36.14       41.36      5.38 o 
   4   7   4      122.01      131.74      4.94 o 
   5   7   4       98.95      106.50      4.82 o 
   6   7   4       94.49       98.12      7.07 o 
   7   7   4       31.24       27.81      5.75 o 
   8   7   4       42.77       44.86      6.86 o 
  -8   8   4       31.54       30.33      5.96 o 
  -7   8   4        0.12        0.62      3.66 o 
  -6   8   4       74.98       97.37      5.54 o 
  -5   8   4        2.23        1.18      2.77 o 
  -4   8   4       18.39       19.98      2.82 o 
  -3   8   4      902.92      927.61     10.10 o 
  -2   8   4       14.85       19.89      4.37 o 
  -1   8   4      716.12      709.56      9.10 o 
   0   8   4       20.97       18.62      4.07 o 
   1   8   4       14.19       21.81      6.28 o 
   2   8   4        4.94        5.12      4.02 o 
   3   8   4      713.19      659.76     13.11 o 
   4   8   4       20.30       14.67      3.98 o 
   5   8   4        3.65       -0.19      3.62 o 
   6   8   4       97.64       96.38      7.63 o 
   7   8   4        5.20        5.44      5.25 o 
  -7   9   4       21.90       24.38      4.04 o 
  -6   9   4      118.74      116.74      8.82 o 
  -5   9   4       32.89       31.31      7.51 o 
  -4   9   4      189.82      173.68      6.11 o 
  -3   9   4       26.21       18.87      4.31 o 
  -2   9   4       11.07        7.61      4.45 o 
  -1   9   4      126.49      120.03      5.25 o 
   0   9   4      579.11      535.34     21.58 o 
   1   9   4       31.06       39.27      5.65 o 
   2   9   4      403.18      385.75      7.38 o 
   3   9   4      233.79      233.83      9.42 o 
   4   9   4        0.02       -1.49      5.44 o 
   5   9   4      117.19      131.74      6.87 o 
   6   9   4        0.00       -1.88      6.12 o 
   7   9   4       11.55       25.06      7.99 o 
  -6  10   4        9.22       19.07      7.71 o 
  -5  10   4      226.82      245.31     11.13 o 
  -4  10   4       34.33       32.64      4.33 o 
  -3  10   4      211.51      220.76     13.73 o 
  -2  10   4      102.19       91.84      7.11 o 
  -1  10   4        2.57       -2.22      4.57 o 
   0  10   4       36.15       43.60     11.02 o 
   1  10   4       28.44       21.49      4.72 o 
   2  10   4        0.57       -4.05      4.05 o 
   3  10   4        9.66        9.78      6.46 o 
   4  10   4       63.19       71.53      7.96 o 
   5  10   4      240.92      241.26      7.29 o 
  -5  11   4        5.69        0.52      6.58 o 
  -4  11   4       79.01       76.47      5.97 o 
  -3  11   4       48.84       51.99      6.28 o 
  -2  11   4      243.40      223.26     12.06 o 
  -1  11   4       51.39       41.15      6.61 o 
   0  11   4        0.04       -3.76      8.13 o 
   1  11   4       46.63       55.13      6.22 o 
   2  11   4      140.14      138.81      6.37 o 
   3  11   4       85.13       93.50      9.62 o 
   4  11   4       16.26       11.66      8.50 o 
  -1  12   4       35.72       40.23      9.53 o 
   0  12   4       13.57       16.59      5.18 o 
   1  12   4        0.02        7.07      5.84 o 
 -11   1   5        3.07       -1.62      3.19 o 
 -10   1   5       70.27       71.04      3.63 o 
  -9   1   5        1.60        1.59      2.69 o 
  -8   1   5      215.75      200.96      4.13 o 
  -7   1   5       12.76        8.14      2.27 o 
  -6   1   5      578.99      597.98      7.06 o 
  -5   1   5      446.08      430.76      6.00 o 
  -4   1   5     1289.58     1225.35     12.08 o 
  -3   1   5     3214.28     3262.10     15.41 o 
  -2   1   5      265.81      257.42      2.33 o 
  -1   1   5       26.34       19.24      1.03 o 
   0   1   5      987.90     1039.55      7.85 o 
   1   1   5      291.09      299.83      1.82 o 
   2   1   5     1816.59     1794.15      9.49 o 
   3   1   5       44.85       36.84      1.37 o 
   4   1   5     2439.94     2519.32      6.50 o 
   5   1   5      680.89      690.98      9.17 o 
   6   1   5      447.06      403.43      6.43 o 
   7   1   5       72.14       56.82      4.06 o 
   8   1   5      173.44      163.78      5.85 o 
   9   1   5      143.75      147.87      5.95 o 
  10   1   5       78.78       67.46      5.02 o 
 -11   2   5        0.05       -3.94      6.02 o 
 -10   2   5       25.31       22.20      3.78 o 
  -9   2   5      369.63      375.61      7.03 o 
  -8   2   5       87.25       89.79      3.27 o 
  -7   2   5      519.06      498.32      5.87 o 
  -6   2   5      332.75      337.35      6.08 o 
  -5   2   5      110.33      126.45      2.42 o 
  -4   2   5      903.53     1026.31      5.70 o 
  -3   2   5     4943.12     4834.60     35.75 o 
  -2   2   5     2930.12     3086.51     25.22 o 
  -1   2   5     3760.16     4102.33     22.06 o 
   0   2   5        4.82        1.68      1.00 o 
   1   2   5      479.51      448.56      4.56 o 
   2   2   5     4229.21     4174.00     22.69 o 
   3   2   5      207.60      180.47      1.92 o 
   4   2   5       42.16       38.66      1.54 o 
   5   2   5     1453.71     1339.08      8.19 o 
   6   2   5     1457.94     1411.01     23.31 o 
   7   2   5      266.81      256.00      5.98 o 
   8   2   5       38.08       40.87      4.41 o 
   9   2   5       42.43       32.58      4.33 o 
  10   2   5       36.30       44.92      5.01 o 
 -11   3   5       26.58       39.78      7.30 o 
 -10   3   5       32.25       27.05      6.18 o 
  -9   3   5       47.95       48.62      5.61 o 
  -8   3   5        2.69        3.78      3.21 o 
  -7   3   5      140.36      133.12      6.57 o 
  -6   3   5       51.12       59.36      3.40 o 
  -5   3   5       69.21       73.87      2.06 o 
  -4   3   5      895.65      862.36      8.88 o 
  -3   3   5      379.15      305.17      3.77 o 
  -2   3   5      714.39      810.15     32.50 o 
  -1   3   5      745.89      816.28      7.90 o 
   0   3   5      836.98      983.74     12.84 o 
   1   3   5      368.81      468.25      4.44 o 
   2   3   5      549.76      534.16      5.91 o 
   3   3   5     1463.33     1470.30      6.17 o 
   4   3   5      147.29      135.13      2.69 o 
   5   3   5     2301.63     2336.92     28.91 o 
   6   3   5       94.08       88.23      6.36 o 
   7   3   5        0.78        1.62      4.71 o 
   8   3   5       36.35       34.19      6.56 o 
   9   3   5      361.14      355.31     11.39 o 
  10   3   5        1.97        2.09      6.04 o 
 -10   4   5        0.71        1.67      5.38 o 
  -9   4   5       23.08       24.34      5.50 o 
  -8   4   5      132.92      126.13      5.53 o 
  -7   4   5       72.57       68.41     13.29 o 
  -6   4   5      182.11      193.40      4.46 o 
  -5   4   5      219.54      210.60      4.11 o 
  -4   4   5       72.68       65.12      2.62 o 
  -3   4   5      800.22      946.11      5.54 o 
  -2   4   5       48.08       33.54      1.26 o 
  -1   4   5        3.15        1.81      0.99 o 
   0   4   5        0.87        0.96      1.23 o 
   1   4   5      100.38      103.01      1.90 o 
   2   4   5      493.05      548.67      4.21 o 
   3   4   5        2.02        5.06      1.33 o 
   4   4   5      264.73      238.53      3.86 o 
   5   4   5      496.82      505.92      6.83 o 
   6   4   5        7.72        6.39      4.92 o 
   7   4   5       13.14       22.58      5.72 o 
   8   4   5      110.37      101.91      7.82 o 
   9   4   5        7.55        6.83      5.73 o 
 -10   5   5        8.68       12.92      6.34 o 
  -9   5   5       18.79       32.28      6.47 o 
  -8   5   5       47.49       53.76      5.71 o 
  -7   5   5       12.28       14.18      4.74 o 
  -6   5   5      918.91      910.11      8.71 o 
  -5   5   5       45.09       36.79      2.35 o 
  -4   5   5      957.53      944.83      6.43 o 
  -3   5   5       62.27       78.27     23.76 o 
  -2   5   5      149.45      162.36      4.91 o 
  -1   5   5     2079.84     2158.56     13.29 o 
   0   5   5       17.24       22.06      1.81 o 
   1   5   5        8.35        7.18      2.19 o 
   2   5   5      225.29      200.43      3.10 o 
   3   5   5      486.93      456.12      3.90 o 
   4   5   5        7.78        9.63      2.28 o 
   5   5   5      140.02      145.93      4.62 o 
   6   5   5      174.31      176.48      7.85 o 
   7   5   5        2.84       -5.44      5.58 o 
   8   5   5      206.56      208.88      9.79 o 
   9   5   5        3.61        3.64      6.05 o 
  -9   6   5       81.27      106.81      7.76 o 
  -8   6   5       15.80       16.37      5.49 o 
  -7   6   5       64.98       71.85      6.23 o 
  -6   6   5       29.03       19.94      3.52 o 
  -5   6   5       10.58       13.20      2.05 o 
  -4   6   5       65.30       70.94      2.44 o 
  -3   6   5      685.84      661.86      6.23 o 
  -2   6   5      258.76      253.61      4.07 o 
  -1   6   5     1877.37     1931.68     11.84 o 
   0   6   5      647.49      614.08      6.84 o 
   1   6   5        0.78        6.37      2.01 o 
   2   6   5      150.50      161.56      4.23 o 
   3   6   5       18.89       21.49      4.87 o 
   4   6   5      213.18      189.86      6.66 o 
   5   6   5      599.54      585.77      7.94 o 
   6   6   5      241.85      232.68      9.03 o 
   7   6   5       74.16       94.25      7.25 o 
   8   6   5        8.84        1.72      6.25 o 
   9   6   5       14.42       11.26      6.29 o 
  -9   7   5        0.87        0.82      4.74 o 
  -8   7   5       11.19        6.02      5.46 o 
  -7   7   5       86.62       88.91      6.05 o 
  -6   7   5      141.15      141.48      4.97 o 
  -5   7   5        0.49       -0.16      2.54 o 
  -4   7   5       64.92       61.45      3.11 o 
  -3   7   5       27.65       20.39      2.78 o 
  -2   7   5      499.52      488.21     10.15 o 
  -1   7   5      755.84      760.43      7.88 o 
   0   7   5      539.32      526.50      7.46 o 
   1   7   5       19.17       23.57      3.73 o 
   2   7   5     1225.22     1188.16     10.02 o 
   3   7   5      345.19      351.65      9.38 o 
   4   7   5      283.47      291.40      6.36 o 
   5   7   5        8.35        6.33      3.74 o 
   6   7   5       70.38       79.85      7.18 o 
   7   7   5        0.75       -0.14      6.53 o 
   8   7   5       68.26       72.28      6.91 o 
  -8   8   5        0.20        5.01      5.63 o 
  -7   8   5        0.05        1.45      3.75 o 
  -6   8   5      117.84      128.34      7.57 o 
  -5   8   5      493.72      492.37     11.62 o 
  -4   8   5      471.65      521.61      6.74 o 
  -3   8   5      435.26      457.14      7.75 o 
  -2   8   5        0.30       -0.07      3.90 o 
  -1   8   5       35.53       28.55      4.17 o 
   0   8   5       72.95       67.41      4.48 o 
   1   8   5       44.62       42.04      4.01 o 
   2   8   5      191.41      165.71      7.36 o 
   3   8   5      297.45      293.19      9.47 o 
   4   8   5        1.15        0.44      3.60 o 
   5   8   5       38.26       51.66      4.57 o 
   6   8   5        2.88        3.77      6.05 o 
   7   8   5      132.13      161.49      9.94 o 
  -7   9   5        0.15       -1.04      3.96 o 
  -6   9   5      416.18      451.86     13.03 o 
  -5   9   5       46.80       39.06      7.74 o 
  -4   9   5       95.43       96.80      6.01 o 
  -3   9   5       17.57       10.40      4.10 o 
  -2   9   5       34.32       43.40      4.69 o 
  -1   9   5        0.02       -1.61      3.86 o 
   0   9   5      369.47      373.73      7.47 o 
   1   9   5       14.27        9.39      4.02 o 
   2   9   5       82.62       73.77      4.67 o 
   3   9   5        4.79       -3.43      6.49 o 
   4   9   5      219.99      220.14      6.87 o 
   5   9   5        5.50        3.53      4.75 o 
   6   9   5        0.03       -2.12      7.07 o 
  -6  10   5       10.14        4.27      6.36 o 
  -5  10   5       70.95       58.91      8.77 o 
  -4  10   5        1.36        0.20      4.02 o 
  -3  10   5      160.53      163.28      5.91 o 
  -2  10   5      117.51      117.52      6.06 o 
  -1  10   5       13.46       13.22      4.29 o 
   0  10   5        2.92        8.24      6.02 o 
   1  10   5        1.51        0.92      4.07 o 
   2  10   5        5.43        4.82      4.23 o 
   3  10   5        0.56       -7.39      7.39 o 
   4  10   5       25.84       22.23      7.19 o 
   5  10   5       13.37        8.73      5.23 o 
  -4  11   5       22.97       17.03      5.10 o 
  -3  11   5       18.48       11.59      4.66 o 
  -2  11   5      146.34      135.32      6.38 o 
  -1  11   5       23.00       20.66      6.83 o 
   0  11   5       15.82       13.90      4.84 o 
   1  11   5        0.66        0.80      4.79 o 
   2  11   5        1.45        2.32      8.22 o 
   3  11   5       85.09       80.64      8.82 o 
 -11   0   6        1.73       -1.28      5.72 o 
 -10   0   6      149.37      158.09      8.12 o 
  -9   0   6        4.05       -1.55      5.44 o 
  -8   0   6      433.75      435.25     12.03 o 
  -7   0   6     1328.36     1240.24      9.53 o 
  -6   0   6      696.91      678.92      6.60 o 
  -5   0   6       19.75       19.70      3.01 o 
  -4   0   6     2426.25     2343.79     14.64 o 
  -3   0   6      501.21      482.71      6.51 o 
  -2   0   6        0.50        8.55      1.09 o 
  -1   0   6     3145.81     3477.31     10.24 o 
   0   0   6    12112.19    11005.35     22.56 o 
   1   0   6        3.26        9.68      1.00 o 
   2   0   6      177.93      141.22      3.25 o 
   3   0   6     2025.95     2142.72     36.95 o 
   4   0   6     2977.91     2789.71     42.93 o 
   5   0   6      102.66       88.69      3.72 o 
   6   0   6      983.50      891.76     13.03 o 
   7   0   6     1309.01     1274.38     16.47 o 
   8   0   6      123.68      104.06      7.17 o 
   9   0   6       88.92       80.79      6.97 o 
  10   0   6        8.45        6.13      6.40 o 
 -11   1   6       11.40       14.25      6.58 o 
 -10   1   6      105.48      106.14      8.85 o 
  -9   1   6       13.87       14.67      2.80 o 
  -8   1   6      289.46      279.54      4.59 o 
  -7   1   6      113.06      109.04      3.10 o 
  -6   1   6      722.62      697.97      5.54 o 
  -5   1   6      348.84      340.83      3.54 o 
  -4   1   6     1352.92     1419.37      8.43 o 
  -3   1   6     1599.49     1485.28      7.72 o 
  -2   1   6     1936.11     2103.88      6.59 o 
  -1   1   6     6236.44     6106.19     34.85 o 
   0   1   6     2665.00     2951.96     12.19 o 
   1   1   6     1010.51     1024.54      5.43 o 
   2   1   6      299.18      322.61      4.00 o 
   3   1   6     4014.10     4143.95     32.68 o 
   4   1   6      255.62      253.86      4.21 o 
   5   1   6      126.14      128.00      4.24 o 
   6   1   6      226.45      205.49      5.29 o 
   7   1   6      134.06      134.33      4.77 o 
   8   1   6      131.94      130.45      5.42 o 
   9   1   6      202.57      199.51      6.38 o 
  10   1   6       39.31       53.28      5.62 o 
 -11   2   6       85.19      100.30      7.62 o 
 -10   2   6        0.11        1.37      5.71 o 
  -9   2   6        1.61        4.21      5.17 o 
  -8   2   6       28.19       21.26      2.48 o 
  -7   2   6        0.08       -2.25      2.25 o 
  -6   2   6      843.23      825.24      7.69 o 
  -5   2   6      737.76      736.72      5.02 o 
  -4   2   6       10.23       13.08      1.79 o 
  -3   2   6       14.11       12.38      1.01 o 
  -2   2   6     1147.55     1063.60     24.85 o 
  -1   2   6       35.77       45.53      1.52 o 
   0   2   6     2086.46     2052.15      7.21 o 
   1   2   6        5.31        3.64      1.88 o 
   2   2   6      257.98      290.09      3.13 o 
   3   2   6       14.90       20.56      1.37 o 
   4   2   6      416.71      406.22      3.98 o 
   5   2   6       75.66       69.41      2.90 o 
   6   2   6     2149.92     2120.19     11.35 o 
   7   2   6      378.44      365.48      6.89 o 
   8   2   6      123.68      121.74      5.78 o 
   9   2   6      175.30      169.91      6.25 o 
  10   2   6        0.54       -2.80      4.25 o 
 -11   3   6       26.07       10.99      6.73 o 
 -10   3   6        0.10       -0.57      5.45 o 
  -9   3   6      384.83      403.89     10.78 o 
  -8   3   6      134.68      125.90      7.16 o 
  -7   3   6      548.22      536.38     10.82 o 
  -6   3   6      173.73      180.69      7.93 o 
  -5   3   6      172.53      151.14      2.59 o 
  -4   3   6     1782.41     1838.48      6.98 o 
  -3   3   6     3696.19     3631.33     15.30 o 
  -2   3   6     1126.86     1157.53     14.41 o 
  -1   3   6      499.84      456.40      4.18 o 
   0   3   6     2020.35     2163.45      9.28 o 
   1   3   6     7583.45     7880.34     19.73 o 
   2   3   6      847.49     1010.47      9.05 o 
   3   3   6      257.45      261.82      3.05 o 
   4   3   6      245.94      266.96      3.97 o 
   5   3   6      380.97      370.32      6.09 o 
   6   3   6        6.72        6.47      3.17 o 
   7   3   6       20.61       19.69      5.48 o 
   8   3   6      289.64      284.56     10.09 o 
   9   3   6       21.26       19.53      5.68 o 
 -10   4   6        0.36        4.79      6.34 o 
  -9   4   6        0.05        1.66      5.56 o 
  -8   4   6       58.17       47.79      5.57 o 
  -7   4   6        6.31       10.83      4.98 o 
  -6   4   6     1009.52     1022.86     13.71 o 
  -5   4   6      638.35      681.05     15.42 o 
  -4   4   6        8.78        9.45      2.35 o 
  -3   4   6      316.41      320.72      5.88 o 
  -2   4   6     1194.73     1109.25     27.67 o 
  -1   4   6     3619.38     3627.67     36.47 o 
   0   4   6     2990.90     2930.19     26.30 o 
   1   4   6      787.27      786.71      7.10 o 
   2   4   6      470.04      413.70      4.13 o 
   3   4   6     1368.25     1377.04      7.62 o 
   4   4   6        3.49        3.72      1.97 o 
   5   4   6     1838.05     1831.58     12.40 o 
   6   4   6        7.98        7.85      3.00 o 
   7   4   6       26.29       18.37      5.38 o 
   8   4   6      711.70      772.94     15.52 o 
   9   4   6       31.94       33.10      6.36 o 
 -10   5   6        0.78        2.21      5.77 o 
  -9   5   6      376.50      417.94     11.38 o 
  -8   5   6      118.41      114.73      7.20 o 
  -7   5   6      262.02      265.54      8.57 o 
  -6   5   6      281.53      303.06      8.39 o 
  -5   5   6       98.07      104.26      5.62 o 
  -4   5   6      880.96      862.81     11.41 o 
  -3   5   6        9.57        6.21      2.72 o 
  -2   5   6      394.13      378.83      7.56 o 
  -1   5   6     1469.70     1623.92      9.85 o 
   0   5   6     1077.19     1032.52      8.15 o 
   1   5   6       48.42       42.26      2.18 o 
   2   5   6     3241.34     3199.24     32.93 o 
   3   5   6        1.54       -0.07      2.04 o 
   4   5   6       21.58       21.20      2.68 o 
   5   5   6       32.05       33.65      5.18 o 
   6   5   6      175.42      160.12      7.89 o 
   7   5   6       29.82       23.47      5.57 o 
   8   5   6       51.78       47.21      6.30 o 
   9   5   6       14.10       13.98      6.46 o 
  -9   6   6        8.94        5.91      5.21 o 
  -8   6   6      225.30      225.43      8.97 o 
  -7   6   6        0.01       -2.87      4.33 o 
  -6   6   6       21.41       24.55      4.69 o 
  -5   6   6        1.72       -1.86      3.29 o 
  -4   6   6     1238.02     1231.56     25.16 o 
  -3   6   6     2023.62     2022.47     12.45 o 
  -2   6   6      253.15      240.26      4.91 o 
  -1   6   6     1377.03     1341.71      8.06 o 
   0   6   6      642.80      627.49      5.61 o 
   1   6   6       55.11       50.64      2.52 o 
   2   6   6      416.18      393.02      4.51 o 
   3   6   6      120.28      114.57      6.13 o 
   4   6   6       28.55       25.14      3.43 o 
   5   6   6      359.29      340.82      9.81 o 
   6   6   6        2.28        3.33      4.78 o 
   7   6   6      414.25      435.63     12.29 o 
   8   6   6        6.30        2.70      5.12 o 
  -9   7   6        6.98        3.18      4.56 o 
  -8   7   6       58.56       46.16      5.67 o 
  -7   7   6      150.34      143.21      7.56 o 
  -6   7   6      354.28      362.22      9.45 o 
  -5   7   6       60.47       46.11      3.09 o 
  -4   7   6       16.46       19.61      2.87 o 
  -3   7   6       42.42       40.52      3.32 o 
  -2   7   6      533.46      510.48      9.32 o 
  -1   7   6     1736.89     1689.26     13.95 o 
   0   7   6      818.18      824.59      8.95 o 
   1   7   6       25.27       24.10      3.46 o 
   2   7   6       41.16       35.94      7.76 o 
   3   7   6      332.54      302.45      9.07 o 
   4   7   6       83.26       86.43      4.43 o 
   5   7   6        5.98        2.54      3.61 o 
   6   7   6       99.18       93.88      7.94 o 
   7   7   6       61.53       58.88      7.06 o 
   8   7   6       32.99       20.01      7.08 o 
  -8   8   6        0.05       -2.14      5.68 o 
  -7   8   6      288.61      288.44      9.16 o 
  -6   8   6       45.42       30.00      4.36 o 
  -5   8   6      330.51      318.78      5.51 o 
  -4   8   6      151.93      159.56      4.33 o 
  -3   8   6      157.55      152.75      4.12 o 
  -2   8   6      461.86      445.30      7.70 o 
  -1   8   6        8.27        5.04      3.83 o 
   0   8   6      116.38      106.97      4.91 o 
   1   8   6      170.47      181.61      8.42 o 
   2   8   6      185.55      170.34      5.58 o 
   3   8   6        5.49       -0.77      5.23 o 
   4   8   6       16.50       14.68      4.07 o 
   5   8   6       30.02       24.63      5.71 o 
   6   8   6      165.28      163.11      9.56 o 
   7   8   6       82.32       90.87      8.04 o 
  -7   9   6      108.88       86.74      6.36 o 
  -6   9   6        0.42       -3.65      4.28 o 
  -5   9   6       89.03       88.82      5.48 o 
  -4   9   6       20.83       25.37      4.66 o 
  -3   9   6        0.60       -0.89      3.91 o 
  -2   9   6      187.88      189.85      5.91 o 
  -1   9   6       13.09        8.47      4.10 o 
   0   9   6       10.04        5.40      4.17 o 
   1   9   6      219.85      210.42      9.43 o 
   2   9   6       10.25        4.43      3.36 o 
   3   9   6      110.67      142.75      8.53 o 
   4   9   6      137.30      136.19      6.01 o 
   5   9   6        0.00       -1.50      4.70 o 
   6   9   6       99.74      110.00      8.54 o 
  -6  10   6      214.00      205.87     10.70 o 
  -5  10   6       76.04       82.97      8.63 o 
  -4  10   6       34.71       31.53      4.39 o 
  -3  10   6        2.53        6.63      7.95 o 
  -2  10   6      220.29      246.08      7.17 o 
  -1  10   6        6.39        3.44      6.31 o 
   0  10   6        0.03       -4.25      4.25 o 
   1  10   6        7.33        2.68      4.33 o 
   2  10   6      107.06       94.67      8.11 o 
   3  10   6       16.09       14.67      7.71 o 
   4  10   6       99.30       92.01      5.85 o 
   5  10   6       10.69        1.82      5.16 o 
  -4  11   6        3.49        0.28      5.13 o 
  -3  11   6       47.50       42.50      6.72 o 
  -2  11   6       37.01       38.03      5.34 o 
  -1  11   6       27.40       16.56      5.03 o 
   0  11   6       50.75       54.66      7.70 o 
   1  11   6      166.32      174.57      6.31 o 
   2  11   6       15.83       17.93      8.35 o 
   3  11   6        8.18        1.18      7.59 o 
 -11   1   7        0.09       -0.45      5.77 o 
 -10   1   7        6.45        4.29      3.76 o 
  -9   1   7        0.05       -3.13      3.71 o 
  -8   1   7        0.41       -3.22      3.46 o 
  -7   1   7     1329.10     1287.76     10.21 o 
  -6   1   7     1524.74     1545.74      7.96 o 
  -5   1   7        0.01        2.10      1.41 o 
  -4   1   7       30.12       30.07      1.24 o 
  -3   1   7      768.39      872.81      4.56 o 
  -2   1   7      315.73      283.51      5.80 o 
  -1   1   7      176.65      131.64      2.18 o 
   0   1   7     2340.99     2301.93     14.13 o 
   1   1   7     3934.19     3896.07      7.05 o 
   2   1   7     2266.89     2263.86     10.29 o 
   3   1   7      797.01      784.57      4.86 o 
   4   1   7       40.25       38.80      1.97 o 
   5   1   7      250.50      275.68      3.88 o 
   6   1   7      370.28      344.07      6.33 o 
   7   1   7        3.70        1.49      3.35 o 
   8   1   7       18.34       16.65      3.95 o 
   9   1   7        0.00       -0.40      3.80 o 
 -11   2   7       32.29       39.43      6.17 o 
 -10   2   7      153.55      154.16      8.23 o 
  -9   2   7      129.72      123.47      7.17 o 
  -8   2   7       35.12       30.28      3.26 o 
  -7   2   7      201.07      213.23      6.29 o 
  -6   2   7        0.78        3.49      2.61 o 
  -5   2   7      461.98      498.17      6.88 o 
  -4   2   7     1158.63     1231.53      8.35 o 
  -3   2   7      691.45      646.63      6.53 o 
  -2   2   7      697.98      757.03      8.88 o 
  -1   2   7     2106.49     2278.95     18.75 o 
   0   2   7     2677.75     2711.53     19.57 o 
   1   2   7     3238.24     3610.03     16.34 o 
   2   2   7     3869.46     3751.66     24.30 o 
   3   2   7     2735.26     2605.19     16.70 o 
   4   2   7      190.79      191.07      3.42 o 
   5   2   7      730.88      736.92      6.57 o 
   6   2   7       31.90       37.48      3.67 o 
   7   2   7        2.20        6.62      3.61 o 
   8   2   7      438.18      445.44      8.20 o 
   9   2   7       66.81       64.25      5.11 o 
 -10   3   7       39.48       37.42      6.68 o 
  -9   3   7       18.06       15.64      5.84 o 
  -8   3   7       89.69       83.05      6.57 o 
  -7   3   7      483.77      483.90     10.48 o 
  -6   3   7      353.77      331.17      8.59 o 
  -5   3   7      335.31      346.39      6.47 o 
  -4   3   7      899.40      918.70     15.79 o 
  -3   3   7      122.52      129.70      2.78 o 
  -2   3   7     1324.65     1294.80     16.55 o 
  -1   3   7     1988.80     1956.04     10.10 o 
   0   3   7     5792.29     6138.65     13.67 o 
   1   3   7       41.86       59.26      2.09 o 
   2   3   7      162.15      193.13      3.12 o 
   3   3   7       40.70       31.33      1.95 o 
   4   3   7      619.39      600.62      5.33 o 
   5   3   7       34.38       34.88      3.70 o 
   6   3   7       24.96       24.00      3.52 o 
   7   3   7        7.46       12.85      5.54 o 
   8   3   7       31.33       32.65      6.31 o 
   9   3   7       16.34       14.34      6.37 o 
 -10   4   7       24.70       23.59      6.95 o 
  -9   4   7       13.29       19.72      5.34 o 
  -8   4   7       37.06       38.86      5.72 o 
  -7   4   7      276.37      293.35      8.91 o 
  -6   4   7      131.78      133.78      6.62 o 
  -5   4   7        0.39       -1.55      3.97 o 
  -4   4   7      375.29      381.81      7.99 o 
  -3   4   7      167.02      178.19      5.78 o 
  -2   4   7      390.29      386.02      4.19 o 
  -1   4   7     1637.13     1645.32     15.17 o 
   0   4   7     3169.42     3073.60     11.91 o 
   1   4   7       95.65       90.29      2.83 o 
   2   4   7       92.85      121.80      3.35 o 
   3   4   7       13.14        2.50      1.94 o 
   4   4   7        5.07        0.39      2.05 o 
   5   4   7      100.14      112.42      4.37 o 
   6   4   7      113.76      105.66      4.34 o 
   7   4   7        6.30       -1.04      5.74 o 
   8   4   7       15.82       14.26      5.85 o 
   9   4   7        6.84        4.38      6.59 o 
 -10   5   7       48.34       57.97      6.75 o 
  -9   5   7      358.73      360.30     11.17 o 
  -8   5   7       91.40      100.63      6.82 o 
  -7   5   7      201.22      185.05      7.63 o 
  -6   5   7        0.22       -1.79      4.46 o 
  -5   5   7      114.65      113.67      5.83 o 
  -4   5   7       63.48       55.63      5.13 o 
  -3   5   7      316.55      321.61      7.52 o 
  -2   5   7       55.72       63.86      4.19 o 
  -1   5   7      637.21      663.11      6.81 o 
   0   5   7      453.03      523.38      5.99 o 
   1   5   7      402.50      368.39      4.16 o 
   2   5   7      524.73      536.94     10.36 o 
   3   5   7      394.51      415.54      4.95 o 
   4   5   7       64.21       57.98      2.87 o 
   5   5   7      127.23      127.58      4.27 o 
   6   5   7        6.19        2.51      5.05 o 
   7   5   7        2.27       -4.92      6.39 o 
   8   5   7       10.29        4.46      6.44 o 
  -9   6   7        9.94        8.46      4.79 o 
  -8   6   7        0.00       -1.55      4.51 o 
  -7   6   7        0.70       -0.30      4.92 o 
  -6   6   7       18.78       15.54      4.61 o 
  -5   6   7        2.18        8.85      4.54 o 
  -4   6   7        1.68        3.25      4.23 o 
  -3   6   7     1407.26     1409.68     10.90 o 
  -2   6   7      411.51      419.95      6.26 o 
  -1   6   7        0.08        2.82      3.04 o 
   0   6   7      142.70      140.56      3.46 o 
   1   6   7      401.66      393.93      5.82 o 
   2   6   7      158.46      154.51      3.57 o 
   3   6   7      766.20      687.60     12.22 o 
   4   6   7       27.85       22.30      3.25 o 
   5   6   7      284.14      292.20      9.60 o 
   6   6   7       81.63       86.32      6.96 o 
   7   6   7        5.96       -0.74      6.45 o 
   8   6   7       52.53       50.10      7.39 o 
  -9   7   7        0.07       -4.70      4.70 o 
  -8   7   7       51.40       56.66      5.97 o 
  -7   7   7       98.09       95.48      6.55 o 
  -6   7   7      112.02       98.64      6.64 o 
  -5   7   7       16.32       12.54      3.24 o 
  -4   7   7       24.40       18.42      2.93 o 
  -3   7   7       19.41       11.73      2.87 o 
  -2   7   7       89.19       93.62      3.60 o 
  -1   7   7       66.50       75.59      3.40 o 
   0   7   7      246.68      238.73      4.32 o 
   1   7   7      162.89      174.72      4.96 o 
   2   7   7      116.72      114.04      4.45 o 
   3   7   7        0.19        0.66      5.22 o 
   4   7   7      187.59      184.94      8.34 o 
   5   7   7      141.96      146.98      8.46 o 
   6   7   7       97.29      103.89      8.09 o 
   7   7   7       49.39       40.94      7.23 o 
  -8   8   7        0.38       -5.66      5.66 o 
  -7   8   7      149.99      129.58      7.80 o 
  -6   8   7        0.43       -1.17      4.19 o 
  -5   8   7      303.65      277.60      5.44 o 
  -4   8   7       22.66       19.92      3.07 o 
  -3   8   7      177.38      187.25      4.48 o 
  -2   8   7       18.90       31.71      6.14 o 
  -1   8   7       19.64       16.79      4.24 o 
   0   8   7      283.34      297.12      6.55 o 
   1   8   7      448.23      499.59      7.92 o 
   2   8   7      353.94      332.53      6.63 o 
   3   8   7        0.19       -3.06      5.47 o 
   4   8   7       20.44       13.64      5.46 o 
   5   8   7      118.76      121.55      8.53 o 
   6   8   7       61.84       49.39      8.06 o 
  -7   9   7      154.24      134.76      7.32 o 
  -6   9   7        4.27       -0.87      5.21 o 
  -5   9   7       89.72       95.83      5.46 o 
  -4   9   7        6.59        6.01      4.18 o 
  -3   9   7       52.86       56.50      4.79 o 
  -2   9   7      286.25      290.76      7.31 o 
  -1   9   7        1.61       -2.23      3.91 o 
   0   9   7       33.99       34.29      4.37 o 
   1   9   7       53.35       47.73      4.66 o 
   2   9   7       88.59       82.63      8.06 o 
   3   9   7      135.07      137.22      8.29 o 
   4   9   7       21.46       30.75      6.42 o 
   5   9   7       26.73       26.47      4.89 o 
  -6  10   7        5.26       22.82      8.28 o 
  -5  10   7        0.17        2.38      4.65 o 
  -4  10   7       93.74       84.62      5.69 o 
  -3  10   7        3.56       -0.71      7.11 o 
  -2  10   7        7.28       14.24      4.51 o 
  -1  10   7        9.16        3.14      4.49 o 
   0  10   7        5.42        0.90      4.03 o 
   1  10   7       12.74       12.22      4.54 o 
   2  10   7       35.30       36.76      7.11 o 
   3  10   7       97.36       94.60      8.88 o 
   4  10   7       12.39        5.16      4.41 o 
  -3  11   7        0.18       -5.22      5.22 o 
  -2  11   7       24.51       17.71      4.86 o 
  -1  11   7        3.06       -0.80      4.79 o 
   0  11   7        2.13       -4.40      4.40 o 
   1  11   7      106.18      110.62      6.06 o 
   2  11   7        2.54       -7.23      8.25 o 
 -11   0   8       82.77       73.91      7.45 o 
 -10   0   8      134.68      130.42      8.02 o 
  -9   0   8      390.81      394.72     10.06 o 
  -8   0   8     2626.30     2629.93     21.97 o 
  -7   0   8      325.86      339.97      8.46 o 
  -6   0   8     1899.20     1819.52     16.21 o 
  -5   0   8     1208.37     1232.38     12.56 o 
  -4   0   8      341.40      330.86      6.64 o 
  -3   0   8     3603.44     3842.32     11.63 o 
  -2   0   8       59.82       43.02      2.37 o 
  -1   0   8      798.59      792.41      5.97 o 
   0   0   8      252.31      212.19      2.28 o 
   1   0   8        8.90        8.80      1.37 o 
   2   0   8     1120.95     1019.63      7.25 o 
   3   0   8       21.72       13.48      2.27 o 
   4   0   8      668.18      667.77      9.33 o 
   5   0   8     2257.38     2167.85     18.63 o 
   6   0   8       98.21       93.08      6.21 o 
   7   0   8      286.53      289.07      8.93 o 
   8   0   8      348.07      362.87     11.23 o 
   9   0   8       92.24       99.03      7.86 o 
 -11   1   8      105.00      107.14      7.71 o 
 -10   1   8       94.82       88.94      6.89 o 
  -9   1   8      568.08      588.30      8.46 o 
  -8   1   8      382.22      368.20     12.84 o 
  -7   1   8      215.04      228.88      7.25 o 
  -6   1   8       51.20       48.05      3.27 o 
  -5   1   8        7.24        5.27      2.24 o 
  -4   1   8      540.11      467.73      5.52 o 
  -3   1   8      467.72      430.43      3.56 o 
  -2   1   8      230.09      231.05      3.77 o 
  -1   1   8      344.78      276.39      3.11 o 
   0   1   8     1012.27      912.36      3.38 o 
   1   1   8       22.31       18.66      3.35 o 
   2   1   8     1518.68     1419.79      6.01 o 
   3   1   8       35.65       40.74      1.84 o 
   4   1   8       83.52       84.38      2.42 o 
   5   1   8      479.58      465.46      4.88 o 
   6   1   8      146.46      143.53      3.94 o 
   7   1   8        4.15        4.39      3.29 o 
   8   1   8      357.65      362.49      7.74 o 
   9   1   8        0.62        2.94      6.48 o 
 -10   2   8        0.04        2.42      5.75 o 
  -9   2   8        4.36        0.16      5.43 o 
  -8   2   8       89.09       79.00      6.00 o 
  -7   2   8     1235.89     1226.31     10.11 o 
  -6   2   8     1202.57     1206.39     14.15 o 
  -5   2   8       49.16       44.90      2.80 o 
  -4   2   8      216.78      200.10      4.12 o 
  -3   2   8      510.34      550.57      7.64 o 
  -2   2   8      318.84      362.39      3.48 o 
  -1   2   8        6.41       13.25      2.20 o 
   0   2   8      254.08      299.49      3.48 o 
   1   2   8       37.96       33.38      1.78 o 
   2   2   8       68.62       72.25      1.89 o 
   3   2   8        0.45        0.81      1.48 o 
   4   2   8      593.00      586.64      4.91 o 
   5   2   8        3.76        5.73      2.26 o 
   6   2   8      650.95      644.55      6.90 o 
   7   2   8      211.69      205.18      5.80 o 
   8   2   8       78.00       74.98      4.93 o 
   9   2   8       65.25       71.89      6.44 o 
 -10   3   8      132.72      144.53      8.16 o 
  -9   3   8       87.22       83.21      7.18 o 
  -8   3   8       28.25       24.13      5.62 o 
  -7   3   8      290.03      268.00      8.67 o 
  -6   3   8     1657.27     1537.58     16.72 o 
  -5   3   8       33.40       37.73      4.67 o 
  -4   3   8      629.53      610.17     12.14 o 
  -3   3   8        0.74        2.07      1.75 o 
  -2   3   8      661.55      689.89      7.15 o 
  -1   3   8      847.79      858.34      5.44 o 
   0   3   8      687.94      636.97      4.97 o 
   1   3   8      891.54      754.46     11.32 o 
   2   3   8        0.08        1.46      1.75 o 
   3   3   8       33.09       26.12      2.16 o 
   4   3   8      858.83      807.79     16.25 o 
   5   3   8       76.35       67.13      4.43 o 
   6   3   8     1002.39      969.71     10.37 o 
   7   3   8      195.48      192.86      8.74 o 
   8   3   8       23.40       26.71      6.81 o 
   9   3   8      126.52      141.59      8.79 o 
 -10   4   8       33.60       31.60      6.54 o 
  -9   4   8      129.60      141.27      8.23 o 
  -8   4   8       11.63       14.88      5.61 o 
  -7   4   8      596.29      629.87     12.14 o 
  -6   4   8      120.86      114.06      6.30 o 
  -5   4   8      839.84      868.08     12.42 o 
  -4   4   8      349.38      361.86      8.18 o 
  -3   4   8     2135.52     2101.68     17.25 o 
  -2   4   8       66.71       73.30      7.76 o 
  -1   4   8     2130.56     2245.18     56.57 o 
   0   4   8     1159.27     1107.17      7.87 o 
   1   4   8      151.22      141.34      3.53 o 
   2   4   8      119.32      112.43      2.82 o 
   3   4   8      328.92      301.38      3.71 o 
   4   4   8      618.44      575.95      6.17 o 
   5   4   8        3.34        5.53      4.04 o 
   6   4   8      570.62      539.21      8.08 o 
   7   4   8      407.20      425.67      7.82 o 
   8   4   8        6.18        7.82      6.59 o 
   9   4   8        3.55        0.40      5.24 o 
 -10   5   8       40.11       39.79      5.83 o 
  -9   5   8        0.22       -2.81      6.30 o 
  -8   5   8      143.53      141.03      7.53 o 
  -7   5   8       11.83        4.96      4.91 o 
  -6   5   8      227.69      221.64      7.89 o 
  -5   5   8      871.36      781.01     12.33 o 
  -4   5   8      265.81      292.50      7.99 o 
  -3   5   8      124.84      147.00      6.04 o 
  -2   5   8     1044.94     1062.71     12.59 o 
  -1   5   8      404.06      408.49      8.08 o 
   0   5   8      879.02      866.64     11.11 o 
   1   5   8     1934.81     1912.83     10.88 o 
   2   5   8        4.44        3.41      2.14 o 
   3   5   8      829.43      800.96      8.75 o 
   4   5   8      122.56      111.02      3.31 o 
   5   5   8       43.23       40.08      3.57 o 
   6   5   8        3.67        1.34      4.88 o 
   7   5   8      233.44      242.45     10.19 o 
   8   5   8        3.00       -1.36      6.12 o 
  -9   6   8      135.89      132.38      8.06 o 
  -8   6   8       26.41       16.22      5.72 o 
  -7   6   8       21.05       18.32      5.48 o 
  -6   6   8        6.75        4.51      4.43 o 
  -5   6   8      968.45     1002.01     14.28 o 
  -4   6   8       64.83       57.46      5.33 o 
  -3   6   8      226.21      229.90      7.41 o 
  -2   6   8      922.90      922.43     12.37 o 
  -1   6   8      570.44      574.59      9.80 o 
   0   6   8       48.64       43.46      3.44 o 
   1   6   8      111.44      103.95      4.13 o 
   2   6   8      237.23      238.12      5.17 o 
   3   6   8      184.84      167.03      5.50 o 
   4   6   8      102.37       94.96      4.33 o 
   5   6   8      225.62      251.02      9.09 o 
   6   6   8      216.94      221.79      9.23 o 
   7   6   8        3.14        1.03      5.90 o 
   8   6   8      196.44      219.89     10.39 o 
  -8   7   8      107.53      103.43      7.61 o 
  -7   7   8       31.42       33.02      5.73 o 
  -6   7   8      105.86      120.20      6.53 o 
  -5   7   8       15.36        5.39      4.83 o 
  -4   7   8      307.70      299.75      8.53 o 
  -3   7   8        4.54        4.77      3.76 o 
  -2   7   8      188.59      174.99      5.51 o 
  -1   7   8     1188.97     1214.32     18.45 o 
   0   7   8      630.85      653.54     14.56 o 
   1   7   8      347.82      342.74      6.37 o 
   2   7   8      523.09      541.30     11.73 o 
   3   7   8      345.95      352.02      9.69 o 
   4   7   8      127.87      118.29      5.31 o 
   5   7   8       27.54       17.89      6.29 o 
   6   7   8       30.90       25.47      7.30 o 
   7   7   8        5.87       11.00      7.26 o 
  -8   8   8       24.14       20.70      6.34 o 
  -7   8   8        6.48        1.40      5.66 o 
  -6   8   8        2.26       -0.36      5.07 o 
  -5   8   8       80.90       84.56      4.35 o 
  -4   8   8      357.09      352.22     10.83 o 
  -3   8   8       21.17       21.93      3.17 o 
  -2   8   8      347.84      362.03      7.41 o 
  -1   8   8      679.39      727.18     16.56 o 
   0   8   8        2.89        6.78      4.17 o 
   1   8   8       41.88       52.42      4.37 o 
   2   8   8      310.13      293.55     10.00 o 
   3   8   8       65.42       65.14      6.95 o 
   4   8   8       28.69       30.00      4.10 o 
   5   8   8      459.40      456.17     12.93 o 
   6   8   8        0.34       -0.68      7.12 o 
  -7   9   8       82.28       83.83      6.77 o 
  -6   9   8        0.66       -1.59      4.65 o 
  -5   9   8        5.95        5.25      6.07 o 
  -4   9   8        0.06       -4.45      4.45 o 
  -3   9   8       50.30       43.88      4.95 o 
  -2   9   8        1.87        6.26      4.49 o 
  -1   9   8      183.54      175.22      6.04 o 
   0   9   8       54.23       46.62      4.49 o 
   1   9   8      278.46      291.89      7.15 o 
   2   9   8      589.00      602.08     14.22 o 
   3   9   8       53.60       51.90      6.94 o 
   4   9   8      242.14      255.99     12.54 o 
   5   9   8        6.75        6.82      7.31 o 
  -5  10   8      110.36      120.79      6.05 o 
  -4  10   8      117.18      119.57      6.27 o 
  -3  10   8      214.20      214.23     10.17 o 
  -2  10   8       22.35       23.69      4.78 o 
  -1  10   8        4.55        7.30      4.17 o 
   0  10   8        0.25       -1.27      3.97 o 
   1  10   8      202.29      212.13      6.91 o 
   2  10   8        1.04       -7.48      7.48 o 
   3  10   8      207.00      218.04     10.95 o 
   4  10   8      114.43      108.08      6.00 o 
  -3  11   8       23.94       27.92      5.39 o 
  -2  11   8        8.63       15.04      5.16 o 
  -1  11   8        7.55        5.90      4.21 o 
   0  11   8       40.65       33.94      5.10 o 
   1  11   8        5.57       -0.74      7.42 o 
 -10   1   9        3.45        7.10      5.83 o 
  -9   1   9       83.42       89.21      4.64 o 
  -8   1   9        0.07        3.24      3.21 o 
  -7   1   9       20.02       19.79      3.48 o 
  -6   1   9      207.60      189.68      9.03 o 
  -5   1   9      169.85      164.29      3.97 o 
  -4   1   9      699.37      705.95      9.98 o 
  -3   1   9     2447.47     2413.77      8.62 o 
  -2   1   9        3.75       16.11      1.63 o 
  -1   1   9     1940.87     1834.95      8.06 o 
   0   1   9       51.48       52.61      1.57 o 
   1   1   9        9.27        8.33      1.08 o 
   2   1   9       48.89       56.29      1.85 o 
   3   1   9       18.89       23.05      1.69 o 
   4   1   9       67.75       68.09      2.38 o 
   5   1   9      590.55      579.53      5.51 o 
   6   1   9       96.92       91.85      3.67 o 
   7   1   9       31.35       29.16      4.04 o 
   8   1   9       97.79       99.05      5.39 o 
   9   1   9        3.65        5.40      3.48 o 
 -10   2   9       52.00       57.46      6.67 o 
  -9   2   9       77.15       77.30      7.12 o 
  -8   2   9       15.48       17.06      4.75 o 
  -7   2   9       21.39       27.40      3.35 o 
  -6   2   9      163.51      147.45      4.24 o 
  -5   2   9       29.65       24.91      2.64 o 
  -4   2   9      830.98      826.86      7.36 o 
  -3   2   9      523.77      584.93      4.51 o 
  -2   2   9       92.72      101.72      4.12 o 
  -1   2   9      560.26      568.76      4.69 o 
   0   2   9     1810.77     1717.23     19.53 o 
   1   2   9       19.88       18.25      1.83 o 
   2   2   9      418.32      386.43      3.60 o 
   3   2   9      325.16      303.07      3.51 o 
   4   2   9      429.14      418.66      4.40 o 
   5   2   9      929.68      892.77     10.80 o 
   6   2   9        7.96       13.45      2.81 o 
   7   2   9      133.21      139.87      4.20 o 
   8   2   9       81.22       81.32     10.36 o 
   9   2   9        0.96        3.40      6.15 o 
 -10   3   9        3.42        2.23      5.40 o 
  -9   3   9      161.46      158.06      7.74 o 
  -8   3   9       20.29       14.27      5.32 o 
  -7   3   9      193.78      194.89      7.96 o 
  -6   3   9      299.66      299.45      9.02 o 
  -5   3   9      648.75      645.43     11.03 o 
  -4   3   9      194.15      186.54      6.21 o 
  -3   3   9      566.31      544.90      4.48 o 
  -2   3   9      161.13      133.41      2.57 o 
  -1   3   9      550.69      582.67      4.87 o 
   0   3   9      302.89      356.46      5.44 o 
   1   3   9       62.99       54.14      2.82 o 
   2   3   9      143.77      149.68      3.15 o 
   3   3   9      277.36      257.47      5.30 o 
   4   3   9       53.52       51.29      2.93 o 
   5   3   9      160.77      153.77      5.11 o 
   6   3   9       27.84       22.23      3.83 o 
   7   3   9       58.61       55.30      4.49 o 
   8   3   9       60.07       61.17      7.77 o 
 -10   4   9       23.34       19.22      5.39 o 
  -9   4   9        7.72        8.61      5.97 o 
  -8   4   9       66.11       65.20      5.91 o 
  -7   4   9       16.60       19.87      5.27 o 
  -6   4   9       67.88       60.24      5.66 o 
  -5   4   9      125.52      129.38      6.57 o 
  -4   4   9      102.82      110.98      5.96 o 
  -3   4   9      110.54      100.16      5.56 o 
  -2   4   9     1194.59     1252.88     13.95 o 
  -1   4   9      101.43       81.33     16.85 o 
   0   4   9       85.28       93.82      3.14 o 
   1   4   9       56.26       59.14      2.91 o 
   2   4   9        0.03        6.16      3.19 o 
   3   4   9      220.75      202.74      3.98 o 
   4   4   9        2.88        5.81      3.08 o 
   5   4   9       15.58       10.57      3.37 o 
   6   4   9       32.69       33.85      3.96 o 
   7   4   9       30.26       27.19      4.10 o 
   8   4   9        2.94        5.02      6.72 o 
  -9   5   9       57.19       57.63      6.51 o 
  -8   5   9       22.09       10.84      5.27 o 
  -7   5   9       14.42        9.58      5.25 o 
  -6   5   9        0.94       -2.14      4.76 o 
  -5   5   9      118.95      130.45      6.61 o 
  -4   5   9     1574.37     1576.40     16.80 o 
  -3   5   9      239.83      247.08      7.50 o 
  -2   5   9     1120.02     1097.37     13.44 o 
  -1   5   9     1637.16     1596.45     15.60 o 
   0   5   9       14.20       18.63      4.14 o 
   1   5   9      771.66      770.18      7.58 o 
   2   5   9        2.69        4.92      2.33 o 
   3   5   9       95.25       97.24      3.26 o 
   4   5   9        2.75        1.45      2.87 o 
   5   5   9        0.91        1.21      3.44 o 
   6   5   9        5.74        2.89      5.11 o 
   7   5   9       58.72       55.27      7.01 o 
   8   5   9       12.39       11.13      5.39 o 
  -9   6   9        4.73       -1.85      6.16 o 
  -8   6   9        1.10       -4.62      5.62 o 
  -7   6   9       47.51       59.07      6.34 o 
  -6   6   9      150.86      135.01      7.32 o 
  -5   6   9       11.96        7.25      5.17 o 
  -4   6   9      210.07      208.63      7.50 o 
  -3   6   9       67.75       71.92      5.23 o 
  -2   6   9       18.89       18.90      4.39 o 
  -1   6   9      535.89      531.22      9.90 o 
   0   6   9      328.96      294.01      7.78 o 
   1   6   9        3.00        1.36      3.91 o 
   2   6   9      765.63      741.67      9.77 o 
   3   6   9        1.08        4.01      2.51 o 
   4   6   9       44.22       48.95      4.84 o 
   5   6   9       20.85       22.36      5.75 o 
   6   6   9        0.12       -1.86      5.25 o 
   7   6   9       83.38       85.13      7.54 o 
  -8   7   9       17.78       16.84      6.36 o 
  -7   7   9        0.00       -5.49      5.49 o 
  -6   7   9        2.96        0.38      5.24 o 
  -5   7   9       26.20       31.39      5.10 o 
  -4   7   9       52.67       58.58      5.49 o 
  -3   7   9       72.37       78.73      5.85 o 
  -2   7   9      159.85      142.26      6.39 o 
  -1   7   9      173.47      193.97     10.93 o 
   0   7   9       38.38       45.07      3.84 o 
   1   7   9      199.56      191.65      8.45 o 
   2   7   9      238.06      257.29      9.27 o 
   3   7   9        3.59        9.95      3.89 o 
   4   7   9       54.85       51.88      4.38 o 
   5   7   9       61.72       59.03      6.76 o 
   6   7   9      116.95      127.02      9.00 o 
   7   7   9       42.45       50.54      8.04 o 
  -7   8   9        7.33        8.13      5.87 o 
  -6   8   9       34.80       26.75      4.23 o 
  -5   8   9       42.66       57.63      6.98 o 
  -4   8   9        0.46        1.65      3.41 o 
  -3   8   9       11.08       13.32      3.56 o 
  -2   8   9      474.72      494.80     20.45 o 
  -1   8   9       39.73       43.89      6.64 o 
   0   8   9      244.38      226.06      9.57 o 
   1   8   9        5.44       11.90      6.42 o 
   2   8   9        1.29        4.33      5.77 o 
   3   8   9       18.19       18.75      4.98 o 
   4   8   9      142.89      127.87      9.62 o 
   5   8   9        1.35        0.42      5.53 o 
   6   8   9       51.30       45.65      8.27 o 
  -6   9   9       52.16       45.61      5.63 o 
  -5   9   9       47.82       42.14      4.61 o 
  -4   9   9        8.66        3.77      6.50 o 
  -3   9   9       42.21       41.61      7.10 o 
  -2   9   9      147.61      169.13      6.41 o 
  -1   9   9        8.06        9.62      3.99 o 
   0   9   9       28.58       39.84      4.58 o 
   1   9   9       18.88       20.35      6.83 o 
   2   9   9        1.08        8.07      6.67 o 
   3   9   9       15.17        5.21      7.40 o 
   4   9   9        2.73        2.29      4.63 o 
   5   9   9       26.94       30.07      7.76 o 
  -5  10   9        3.54        9.49      6.65 o 
  -4  10   9       46.29       67.40      8.23 o 
  -3  10   9        8.90       10.51      4.51 o 
  -2  10   9        1.45        6.55      3.84 o 
  -1  10   9       80.70       82.11      5.57 o 
   0  10   9        5.78        7.60      4.76 o 
   1  10   9      202.58      217.59     11.02 o 
   2  10   9       12.87       11.28      8.57 o 
   3  10   9        4.39        8.53      7.43 o 
  -1  11   9       17.09       22.86      6.18 o 
   0  11   9       26.05       11.45      6.92 o 
 -10   0  10      636.18      615.56     13.12 o 
  -9   0  10        4.35        1.20      4.70 o 
  -8   0  10      662.57      634.33     11.96 o 
  -7   0  10        2.63        0.93      4.50 o 
  -6   0  10     1693.27     1755.94     16.97 o 
  -5   0  10      800.41      781.93     11.12 o 
  -4   0  10      619.41      632.27      9.71 o 
  -3   0  10     1408.90     1382.09     31.13 o 
  -2   0  10      596.03      580.56      5.86 o 
  -1   0  10      156.57      155.59      4.94 o 
   0   0  10      755.99      779.46     10.67 o 
   1   0  10     1795.74     1780.14     16.38 o 
   2   0  10     2619.28     2628.83     15.76 o 
   3   0  10     2544.72     2416.74     21.65 o 
   4   0  10      641.12      652.00      7.70 o 
   5   0  10      602.60      615.07      8.18 o 
   6   0  10      517.53      550.72      8.32 o 
   7   0  10        1.55        1.56      4.32 o 
   8   0  10      223.66      241.00      9.79 o 
 -10   1  10       55.38       66.95      7.15 o 
  -9   1  10       39.96       42.91      4.25 o 
  -8   1  10       13.35       11.43      3.32 o 
  -7   1  10      505.41      509.33      7.28 o 
  -6   1  10      205.73      207.31      4.85 o 
  -5   1  10        1.88        2.67      2.59 o 
  -4   1  10      187.35      189.64      4.24 o 
  -3   1  10      102.95      101.75      2.44 o 
  -2   1  10     2804.44     2777.06     10.15 o 
  -1   1  10        3.52        1.26      1.53 o 
   0   1  10     3196.86     3246.54     11.32 o 
   1   1  10     1740.90     1650.00      8.04 o 
   2   1  10       35.02       43.21      2.47 o 
   3   1  10       35.73       38.38      2.24 o 
   4   1  10       80.85       82.07      2.63 o 
   5   1  10       12.76       14.65      2.47 o 
   6   1  10      220.39      209.18      4.87 o 
   7   1  10      168.35      178.79      4.65 o 
   8   1  10       23.75       27.52      8.43 o 
 -10   2  10        8.89        6.95      5.83 o 
  -9   2  10      105.11       89.96      6.93 o 
  -8   2  10      333.18      320.38      9.60 o 
  -7   2  10      600.26      590.14     11.69 o 
  -6   2  10       68.66       64.54      3.54 o 
  -5   2  10      567.02      561.86     11.33 o 
  -4   2  10      360.99      377.22      5.49 o 
  -3   2  10       45.19       43.76      1.91 o 
  -2   2  10       93.90      107.43      2.52 o 
  -1   2  10        2.30        3.43      2.79 o 
   0   2  10       25.94       33.33      2.90 o 
   1   2  10      307.46      275.61      3.81 o 
   2   2  10      447.81      459.03      7.09 o 
   3   2  10        4.27        2.20      2.09 o 
   4   2  10      145.54      139.92      3.11 o 
   5   2  10      407.78      429.61      7.00 o 
   6   2  10      158.78      156.84      4.34 o 
   7   2  10        3.35        1.39      2.93 o 
   8   2  10       52.48       54.69      4.53 o 
 -10   3  10        0.39       -0.91      6.06 o 
  -9   3  10        0.93        0.09      5.79 o 
  -8   3  10      169.58      165.42      7.69 o 
  -7   3  10      303.34      278.43      9.09 o 
  -6   3  10      293.30      307.52      9.15 o 
  -5   3  10      279.57      266.85      8.17 o 
  -4   3  10        4.87        4.53      2.29 o 
  -3   3  10       23.69       28.49      1.90 o 
  -2   3  10      226.33      232.15      5.02 o 
  -1   3  10     1992.64     2020.27     11.51 o 
   0   3  10      501.65      494.50      6.29 o 
   1   3  10        5.96        0.44      1.81 o 
   2   3  10     1556.73     1626.72     18.01 o 
   3   3  10      429.84      459.31      6.58 o 
   4   3  10       30.67       26.34      2.86 o 
   5   3  10      189.53      187.03      6.08 o 
   6   3  10       80.67       69.60      9.02 o 
   7   3  10      111.52      119.50      7.57 o 
   8   3  10       86.32       77.06      7.44 o 
 -10   4  10      100.35       96.90      7.73 o 
  -9   4  10       38.17       41.74      6.27 o 
  -8   4  10      106.89      107.58      7.28 o 
  -7   4  10      274.44      250.15      8.76 o 
  -6   4  10      466.60      414.90     10.34 o 
  -5   4  10       65.93       68.41      5.82 o 
  -4   4  10      668.29      660.73     11.61 o 
  -3   4  10        4.09        4.08      4.29 o 
  -2   4  10       53.18       59.42      5.10 o 
  -1   4  10      208.44      197.83      4.21 o 
   0   4  10      288.90      288.07      6.89 o 
   1   4  10       21.60       29.68      3.15 o 
   2   4  10     2185.40     2088.24     14.10 o 
   3   4  10       13.32        8.60      2.33 o 
   4   4  10       58.14       55.57      2.97 o 
   5   4  10      822.80      819.08      9.78 o 
   6   4  10       53.93       53.32      5.67 o 
   7   4  10      286.52      305.62      7.55 o 
   8   4  10       20.72       29.96      7.25 o 
  -9   5  10       23.81       16.04      5.62 o 
  -8   5  10        3.65       -2.82      5.92 o 
  -7   5  10      388.37      356.38     10.19 o 
  -6   5  10        2.01        0.54      4.93 o 
  -5   5  10        0.35       -0.02      4.95 o 
  -4   5  10      103.14      101.47      6.58 o 
  -3   5  10      517.84      527.36     10.73 o 
  -2   5  10      155.84      134.34      6.60 o 
  -1   5  10     1586.22     1550.16     16.21 o 
   0   5  10        1.60        0.03      4.45 o 
   1   5  10      923.92      933.48      8.69 o 
   2   5  10       57.43       58.32      2.96 o 
   3   5  10        1.66       -0.07      2.02 o 
   4   5  10      287.67      311.86     13.74 o 
   5   5  10      304.22      302.58      6.57 o 
   6   5  10       19.20       12.60      3.74 o 
   7   5  10       44.94       35.05      7.06 o 
  -9   6  10       15.12       19.31      7.00 o 
  -8   6  10       13.99        2.68      4.92 o 
  -7   6  10      193.61      199.51      8.75 o 
  -6   6  10       56.79       60.06      6.11 o 
  -5   6  10      157.17      154.17      7.19 o 
  -4   6  10      304.76      302.75      8.88 o 
  -3   6  10        5.05        1.92      4.71 o 
  -2   6  10      120.42      129.58      6.30 o 
  -1   6  10      109.71      100.25      6.12 o 
   0   6  10     1467.02     1450.87     16.13 o 
   1   6  10       71.62       77.35      5.30 o 
   2   6  10        4.80        6.13      3.21 o 
   3   6  10      481.99      456.69      6.38 o 
   4   6  10      137.50      135.28      7.39 o 
   5   6  10       92.79       80.36      7.14 o 
   6   6  10       64.37       61.38      7.19 o 
   7   6  10      129.57      110.72      8.65 o 
  -8   7  10        0.19       -6.36      6.36 o 
  -7   7  10        1.91       -1.58      5.14 o 
  -6   7  10       86.43       67.64      6.47 o 
  -5   7  10      144.17      125.46      7.34 o 
  -4   7  10        8.07        5.14      4.50 o 
  -3   7  10      259.87      271.80      8.59 o 
  -2   7  10      245.58      243.59      7.84 o 
  -1   7  10       47.21       45.50      5.14 o 
   0   7  10       44.78       48.30      5.12 o 
   1   7  10      335.43      334.93     12.96 o 
   2   7  10       24.53       21.08      5.93 o 
   3   7  10       63.13       48.86      4.64 o 
   4   7  10       22.42       27.37      4.49 o 
   5   7  10        3.39        6.65      6.57 o 
   6   7  10       20.99       18.56      7.23 o 
  -7   8  10        1.84       -2.55      5.61 o 
  -6   8  10      196.09      208.14     11.26 o 
  -5   8  10       51.39       62.04      7.90 o 
  -4   8  10        0.05       -3.11      7.05 o 
  -3   8  10      204.04      216.13      6.23 o 
  -2   8  10      100.00       96.01      6.95 o 
  -1   8  10       38.41       35.56      6.92 o 
   0   8  10       72.64       56.35      6.78 o 
   1   8  10      235.90      244.61      9.91 o 
   2   8  10        9.95        9.08      5.52 o 
   3   8  10       47.66       44.94      4.39 o 
   4   8  10      277.28      296.61     19.85 o 
   5   8  10       13.60       13.14      7.17 o 
  -6   9  10        7.51        3.46      5.54 o 
  -5   9  10       12.09       17.46      4.50 o 
  -4   9  10        0.03       -0.71      6.67 o 
  -3   9  10       27.11       29.31      7.44 o 
  -2   9  10       60.96       66.41      7.63 o 
  -1   9  10       74.13       79.52      8.03 o 
   0   9  10      125.31      116.69      8.94 o 
   1   9  10        1.66        0.05      6.38 o 
   2   9  10        6.63       14.55      6.89 o 
   3   9  10       40.47       48.37      5.87 o 
   4   9  10      102.28      104.35      6.28 o 
  -4  10  10       58.99       68.40      8.49 o 
  -3  10  10        9.43       18.11      7.11 o 
  -2  10  10       45.12       51.31      7.84 o 
  -1  10  10        5.48        2.34      6.15 o 
   0  10  10      106.89      108.31      8.82 o 
   1  10  10       81.32       82.99      9.10 o 
   2  10  10      250.87      234.85     10.65 o 
 -10   1  11       10.30       19.77      5.41 o 
  -9   1  11       34.41       27.79      5.64 o 
  -8   1  11      155.47      140.82      6.61 o 
  -7   1  11       70.08       70.95      4.19 o 
  -6   1  11      236.87      247.34      5.41 o 
  -5   1  11        0.94        2.95      2.67 o 
  -4   1  11      501.72      472.85     12.58 o 
  -3   1  11        2.31       -0.87      2.64 o 
  -2   1  11       37.97       29.49      2.88 o 
  -1   1  11      100.96       86.86      3.64 o 
   0   1  11      284.40      321.69      5.73 o 
   1   1  11     1603.71     1611.71     20.57 o 
   2   1  11      703.21      687.69     11.27 o 
   3   1  11      162.04      166.20      3.73 o 
   4   1  11       21.19       21.80      2.84 o 
   5   1  11       94.48       97.39      3.17 o 
   6   1  11      319.60      322.24      4.87 o 
   7   1  11        0.94        3.47      2.83 o 
   8   1  11      127.45      142.82      7.11 o 
 -10   2  11       24.58       18.40      6.15 o 
  -9   2  11       38.17       33.98      5.92 o 
  -8   2  11      271.96      261.03      9.48 o 
  -7   2  11      951.40      961.04     14.96 o 
  -6   2  11        8.14       10.36      2.99 o 
  -5   2  11        2.72        1.57      2.69 o 
  -4   2  11        8.87        9.91      2.74 o 
  -3   2  11       61.88       52.53      3.04 o 
  -2   2  11       25.41       24.69      2.63 o 
  -1   2  11      321.82      317.69      5.46 o 
   0   2  11      164.02      184.85      4.97 o 
   1   2  11       31.76       25.99      2.49 o 
   2   2  11       29.00       25.82      2.32 o 
   3   2  11       87.16       80.11      3.08 o 
   4   2  11      473.65      452.71      5.94 o 
   5   2  11      601.66      605.14      7.11 o 
   6   2  11       15.59        8.93      3.63 o 
   7   2  11        0.43       -3.62      3.62 o 
   8   2  11       39.33       37.81      5.04 o 
 -10   3  11       54.87       51.82      6.70 o 
  -9   3  11        9.52        4.27      4.80 o 
  -8   3  11        0.40       -3.96      6.01 o 
  -7   3  11       23.34       21.88      5.74 o 
  -6   3  11       12.23       11.95      5.51 o 
  -5   3  11      158.38      143.96      7.02 o 
  -4   3  11      505.41      473.61     10.19 o 
  -3   3  11        6.10        7.77      2.48 o 
  -2   3  11        8.28        3.21      3.31 o 
  -1   3  11        0.07       88.43     51.77 o 
   0   3  11        0.20       -1.93      3.26 o 
   1   3  11        4.15        2.09      2.07 o 
   2   3  11      630.01      660.32      6.36 o 
   3   3  11        4.93        3.58      2.37 o 
   4   3  11       79.69       66.77      3.32 o 
   5   3  11      105.13       98.80      3.98 o 
   6   3  11        0.72        1.61      3.48 o 
   7   3  11       28.78       22.98      4.52 o 
   8   3  11      145.37      148.18      8.75 o 
  -9   4  11       87.87       91.50      8.03 o 
  -8   4  11        1.85       -2.57      5.61 o 
  -7   4  11        4.02        3.66      6.03 o 
  -6   4  11       80.07       73.60      6.61 o 
  -5   4  11      270.51      240.50      8.43 o 
  -4   4  11        7.31       -0.11      4.79 o 
  -3   4  11       93.72      100.29      6.50 o 
  -2   4  11      472.85      493.32     10.32 o 
  -1   4  11       97.38       97.40      3.74 o 
   0   4  11        8.73       10.83      3.68 o 
   1   4  11      174.74      150.69      3.61 o 
   2   4  11      176.71      172.65      3.82 o 
   3   4  11        0.29       -0.46      2.35 o 
   4   4  11       26.44       29.37      3.06 o 
   5   4  11        9.77       24.06      4.06 o 
   6   4  11       19.43       21.61      4.12 o 
   7   4  11      127.70      132.18      5.96 o 
  -9   5  11       11.46       14.75      6.60 o 
  -8   5  11       96.90       79.10      6.78 o 
  -7   5  11        2.76        3.55      5.89 o 
  -6   5  11      140.91      151.07      8.19 o 
  -5   5  11       40.53       41.67      6.28 o 
  -4   5  11      359.72      366.43      9.74 o 
  -3   5  11       92.89       97.20      6.24 o 
  -2   5  11       51.13       39.20      5.56 o 
  -1   5  11      763.69      767.48     12.43 o 
   0   5  11      174.38      204.78      7.45 o 
   1   5  11      114.00      119.88      6.06 o 
   2   5  11       27.32       27.53      2.60 o 
   3   5  11       21.92       20.87      2.41 o 
   4   5  11      408.02      368.74      7.05 o 
   5   5  11        0.06        0.77      3.51 o 
   6   5  11       36.66       40.24      4.54 o 
   7   5  11        7.75        9.15      7.04 o 
  -8   6  11        6.47       -1.49      5.83 o 
  -7   6  11      127.65      129.71      8.33 o 
  -6   6  11        0.00        2.80      5.52 o 
  -5   6  11       21.59       23.81      5.68 o 
  -4   6  11      210.07      203.14      7.83 o 
  -3   6  11       44.90       43.10      5.73 o 
  -2   6  11       62.31       53.87      5.25 o 
  -1   6  11      776.90      801.34     12.90 o 
   0   6  11      337.61      313.88      8.74 o 
   1   6  11        1.79       10.92      4.25 o 
   2   6  11      139.41      115.74      3.82 o 
   3   6  11       18.31       14.39      2.86 o 
   4   6  11       72.94       68.26      4.31 o 
   5   6  11      104.23      101.14      7.74 o 
   6   6  11        0.70       -3.75      6.55 o 
  -8   7  11       34.02       38.61      7.19 o 
  -7   7  11       62.58       53.29      6.07 o 
  -6   7  11       12.57        9.94      4.72 o 
  -5   7  11      146.90      157.88      7.79 o 
  -4   7  11        0.16        2.38      5.16 o 
  -3   7  11        9.62        9.11      4.76 o 
  -2   7  11        2.27       -1.19      4.03 o 
  -1   7  11       16.67       22.37      4.47 o 
   0   7  11      148.78      137.09      5.31 o 
   1   7  11       37.63       34.90      4.15 o 
   2   7  11       22.63       31.09      5.79 o 
   3   7  11       62.49       65.28      4.71 o 
   4   7  11       97.36      104.53      7.70 o 
   5   7  11       14.60       17.68      7.08 o 
   6   7  11       52.04       47.41      6.74 o 
  -7   8  11       44.16       42.81      6.80 o 
  -6   8  11       51.08       51.83      6.58 o 
  -5   8  11      170.98      203.70      8.93 o 
  -4   8  11       39.87       41.60      5.39 o 
  -3   8  11       75.18       60.30      5.95 o 
  -2   8  11      105.41       95.17      7.40 o 
  -1   8  11        0.43        6.10      5.55 o 
   0   8  11       24.45       16.68      6.96 o 
   1   8  11       59.41       58.78      7.79 o 
   2   8  11        0.16        0.28      6.71 o 
   3   8  11       95.18       98.48      9.61 o 
   4   8  11       71.07       76.38      8.15 o 
   5   8  11       33.47       31.83      6.95 o 
  -5   9  11        5.37        4.38      4.36 o 
  -4   9  11      133.41      130.39      8.95 o 
  -3   9  11       56.12       50.94      6.50 o 
  -2   9  11       26.21       35.31      6.80 o 
  -1   9  11       13.34       15.79      6.12 o 
   0   9  11        4.54        5.15      6.21 o 
   1   9  11       15.72       19.94      8.03 o 
   2   9  11       35.49       34.74      7.86 o 
   3   9  11        2.68        1.37      4.80 o 
  -3  10  11        5.09       10.25      7.11 o 
  -2  10  11        1.03        0.54      6.26 o 
  -1  10  11       24.42       28.34      8.44 o 
   0  10  11        5.45        7.87      8.22 o 
   1  10  11        1.26       10.01      7.42 o 
 -10   0  12       16.47        8.54      5.89 o 
  -9   0  12        0.03       -2.32      5.12 o 
  -8   0  12      111.81      106.88      6.48 o 
  -7   0  12      439.10      417.93     10.07 o 
  -6   0  12      148.74      132.95      6.32 o 
  -5   0  12       56.95       61.35      5.17 o 
  -4   0  12      747.72      759.93     11.58 o 
  -3   0  12      376.44      368.09      8.62 o 
  -2   0  12      341.63      347.77      8.37 o 
  -1   0  12     1436.74     1330.48     15.16 o 
   0   0  12      374.83      369.05      9.13 o 
   1   0  12     2326.81     2280.29     20.57 o 
   2   0  12     2506.67     2418.52     21.87 o 
   3   0  12       92.20       80.07      6.31 o 
   4   0  12      412.57      415.34     10.93 o 
   5   0  12      772.20      796.62     15.05 o 
   6   0  12      159.83      144.45      8.16 o 
   7   0  12      144.42      170.00      9.61 o 
   8   0  12       38.91       53.98      6.58 o 
 -10   1  12      115.61      145.20      8.73 o 
  -9   1  12        6.51        0.83      5.19 o 
  -8   1  12       15.51       15.03      3.62 o 
  -7   1  12      151.95      138.14      4.93 o 
  -6   1  12       25.68       24.09      5.32 o 
  -5   1  12        0.09        1.74      2.99 o 
  -4   1  12      872.90      880.89      9.11 o 
  -3   1  12        0.65       -2.76      2.76 o 
  -2   1  12      361.53      365.41      6.55 o 
  -1   1  12     2925.68     2781.21     15.02 o 
   0   1  12      355.19      339.69      6.22 o 
   1   1  12       61.65       54.14      4.12 o 
   2   1  12      114.31      103.07      4.75 o 
   3   1  12      242.09      221.41      8.85 o 
   4   1  12       88.72       82.99      4.71 o 
   5   1  12      415.13      401.92     11.37 o 
   6   1  12       17.66       18.22      3.19 o 
   7   1  12      175.44      181.30      6.76 o 
 -10   2  12        8.36       10.88      5.78 o 
  -9   2  12        4.45       -4.03      6.39 o 
  -8   2  12      103.33      118.07      7.92 o 
  -7   2  12       70.99       77.71      6.58 o 
  -6   2  12      524.56      526.17      9.97 o 
  -5   2  12      366.41      365.42      6.18 o 
  -4   2  12      183.67      180.50      6.81 o 
  -3   2  12       25.59       24.22      3.65 o 
  -2   2  12       96.19      103.56      4.32 o 
  -1   2  12     1235.80     1271.29     35.86 o 
   0   2  12      876.69      904.68      9.25 o 
   1   2  12      168.54      173.13      4.94 o 
   2   2  12      466.94      486.30      9.51 o 
   3   2  12      364.95      375.16     10.23 o 
   4   2  12       79.97       73.47      3.49 o 
   5   2  12       73.30       75.44      3.76 o 
   6   2  12       14.96       10.52      3.08 o 
   7   2  12       10.75        4.93      3.81 o 
  -9   3  12      133.54      149.95      8.98 o 
  -8   3  12      156.69      144.06      8.56 o 
  -7   3  12       56.94       73.20      6.70 o 
  -6   3  12       62.90       70.31      6.50 o 
  -5   3  12        0.01       -2.43      5.22 o 
  -4   3  12       79.63       72.05      6.35 o 
  -3   3  12     1330.61     1408.59     51.87 o 
  -2   3  12     1167.67     1129.55      9.77 o 
  -1   3  12      519.51      514.65      9.02 o 
   0   3  12      399.31      416.37      7.38 o 
   1   3  12      475.11      465.27      8.10 o 
   2   3  12       55.36       60.32      3.03 o 
   3   3  12       76.46       75.43      3.25 o 
   4   3  12      195.28      203.11      4.73 o 
   5   3  12      152.41      162.58      4.70 o 
   6   3  12      209.48      197.36      6.19 o 
   7   3  12      152.35      154.06      7.91 o 
  -9   4  12      101.24      113.33      8.15 o 
  -8   4  12       57.92       43.92      7.41 o 
  -7   4  12       70.48       66.36      6.62 o 
  -6   4  12      386.07      399.80     10.93 o 
  -5   4  12      483.26      508.31     11.55 o 
  -4   4  12        0.05       -1.09      5.23 o 
  -3   4  12        1.05        4.09      4.78 o 
  -2   4  12      391.09      422.49     10.18 o 
  -1   4  12      539.27      535.21     11.15 o 
   0   4  12      254.26      256.25      6.01 o 
   1   4  12      393.18      407.78      7.11 o 
   2   4  12       27.16       25.07      2.80 o 
   3   4  12      282.76      294.02      5.05 o 
   4   4  12      126.27      134.03      4.28 o 
   5   4  12      499.38      508.71      8.42 o 
   6   4  12      119.08      123.21      5.92 o 
   7   4  12      188.31      199.91     11.42 o 
  -8   5  12        9.19       -1.26      6.44 o 
  -7   5  12        1.66        2.91      5.75 o 
  -6   5  12        3.85       -3.14      4.86 o 
  -5   5  12      503.42      535.43     11.84 o 
  -4   5  12        7.12        5.89      5.61 o 
  -3   5  12       43.75       33.45      5.19 o 
  -2   5  12       37.82       34.64      5.47 o 
  -1   5  12      147.20      164.33      7.33 o 
   0   5  12      131.93      142.59      7.13 o 
   1   5  12       34.47       30.98      5.17 o 
   2   5  12      565.51      594.80      6.62 o 
   3   5  12        1.25       -2.41      2.41 o 
   4   5  12        7.22       10.14      3.74 o 
   5   5  12        6.36        7.56      3.72 o 
   6   5  12      441.99      447.34      8.60 o 
  -8   6  12      212.00      230.11     10.45 o 
  -7   6  12      163.13      153.13      8.49 o 
  -6   6  12        8.03        4.71      5.31 o 
  -5   6  12       54.67       46.20      6.44 o 
  -4   6  12        0.70        2.80      5.26 o 
  -3   6  12      163.25      168.70      7.47 o 
  -2   6  12        0.32        2.30      4.41 o 
  -1   6  12        8.08        9.56      4.92 o 
   0   6  12       55.09       58.03      5.80 o 
   1   6  12       41.81       60.86      5.71 o 
   2   6  12        8.21        7.80      2.66 o 
   3   6  12      432.65      433.53      9.70 o 
   4   6  12        9.85       13.37      3.93 o 
   5   6  12       97.38       91.30      7.70 o 
   6   6  12       11.65        2.76      6.10 o 
  -7   7  12       16.18       23.20      5.81 o 
  -6   7  12        0.28        2.90      5.18 o 
  -5   7  12       24.67       33.35      5.52 o 
  -4   7  12      266.85      283.56      9.76 o 
  -3   7  12        4.33       -1.80      5.28 o 
  -2   7  12       31.64       19.41      5.45 o 
  -1   7  12      525.99      525.33     11.55 o 
   0   7  12      154.00      172.46      7.79 o 
   1   7  12        3.26        5.01      3.70 o 
   2   7  12       68.45       50.47      4.28 o 
   3   7  12       21.97       23.27      4.12 o 
   4   7  12        1.35        1.02      5.87 o 
   5   7  12        8.90       18.71      6.30 o 
  -6   8  12        1.89        4.77      5.66 o 
  -5   8  12        8.09        7.88      6.07 o 
  -4   8  12       90.80       75.82      6.36 o 
  -3   8  12       21.54       12.34      4.55 o 
  -2   8  12       13.62       16.80      4.94 o 
  -1   8  12       23.47       37.35      5.19 o 
   0   8  12        1.74        5.59      6.66 o 
   1   8  12       33.67       36.08      6.46 o 
   2   8  12      232.83      245.56     10.85 o 
   3   8  12       19.97       22.73      4.94 o 
   4   8  12       19.58       10.20      5.06 o 
  -4   9  12       44.76       42.67      4.75 o 
  -3   9  12      100.57      108.01      8.72 o 
  -2   9  12       30.84       27.81      6.07 o 
  -1   9  12       21.73       23.76      7.41 o 
   0   9  12        6.26        4.02      7.22 o 
   1   9  12      135.94      152.41     10.65 o 
   2   9  12       15.36       20.20      7.86 o 
  -9   1  13       10.41        6.71      6.14 o 
  -8   1  13       53.83       59.62      4.52 o 
  -7   1  13       24.37       25.00      3.85 o 
  -6   1  13       11.19        9.18      3.49 o 
  -5   1  13      103.87       96.83      4.34 o 
  -4   1  13      130.83      132.33      4.54 o 
  -3   1  13        1.64        1.37      3.15 o 
  -2   1  13       56.44       85.28     26.01 o 
  -1   1  13     1148.29     1185.10     10.90 o 
   0   1  13       11.38       20.16      4.87 o 
   1   1  13      505.40      497.83     15.84 o 
   2   1  13       13.29        8.82      3.79 o 
   3   1  13       15.32       11.62      3.76 o 
   4   1  13      153.07      140.67      5.60 o 
   5   1  13      155.95      156.84      6.07 o 
   6   1  13        3.42       -3.02      4.43 o 
   7   1  13       24.19       11.97      5.61 o 
  -9   2  13       15.33       17.81      5.67 o 
  -8   2  13        2.58        5.63      5.04 o 
  -7   2  13       86.38       84.30      7.12 o 
  -6   2  13        1.80        2.89      5.79 o 
  -5   2  13       60.07       60.31      4.09 o 
  -4   2  13      766.79      750.61      8.60 o 
  -3   2  13       29.43       29.49      3.55 o 
  -2   2  13      454.14      449.27      9.35 o 
  -1   2  13       17.68       17.73      4.14 o 
   0   2  13       44.57       38.19      3.79 o 
   1   2  13       32.27       30.61      4.67 o 
   2   2  13      840.87      823.12      9.76 o 
   3   2  13      337.54      328.55      7.00 o 
   4   2  13      198.44      209.95      6.12 o 
   5   2  13      350.29      351.13      7.85 o 
   6   2  13      109.39      104.18      5.55 o 
   7   2  13       36.48       27.35      7.38 o 
  -9   3  13        0.28       -5.66      6.36 o 
  -8   3  13        1.65        2.52      6.04 o 
  -7   3  13      212.10      224.45      9.59 o 
  -6   3  13      141.24      132.85      7.49 o 
  -5   3  13       47.20       36.04      5.48 o 
  -4   3  13       33.33       27.08      5.41 o 
  -3   3  13     1410.02     1294.78     25.91 o 
  -2   3  13       16.85       24.88      3.63 o 
  -1   3  13      591.24      561.19      7.71 o 
   0   3  13       99.82       93.43      4.32 o 
   1   3  13      147.96      134.82      4.85 o 
   2   3  13        0.01       -0.30      3.43 o 
   3   3  13      194.50      190.59      5.83 o 
   4   3  13        5.80        3.85      4.01 o 
   5   3  13        0.11        2.46      3.98 o 
   6   3  13       32.00       21.88      4.20 o 
   7   3  13       40.18       47.86     10.24 o 
  -9   4  13        0.44       -3.00      5.33 o 
  -8   4  13       28.18       21.42      5.77 o 
  -7   4  13        5.83        6.80      6.38 o 
  -6   4  13       28.59       18.59      5.84 o 
  -5   4  13       30.93       31.66      6.18 o 
  -4   4  13       18.60       13.82      6.02 o 
  -3   4  13       92.64       96.87      6.43 o 
  -2   4  13       28.97       30.40      5.40 o 
  -1   4  13      141.51      139.28      7.10 o 
   0   4  13      528.14      513.11      7.55 o 
   1   4  13        6.27       11.88      3.30 o 
   2   4  13        1.91        0.31      3.18 o 
   3   4  13      102.32      101.53      4.96 o 
   4   4  13       15.96       17.19      3.36 o 
   5   4  13       31.00       31.32      4.17 o 
   6   4  13       21.02       20.66      4.27 o 
  -8   5  13        0.36       -5.54      6.76 o 
  -7   5  13       60.60       49.88      6.43 o 
  -6   5  13       53.36       54.22      6.66 o 
  -5   5  13       20.65       14.83      5.33 o 
  -4   5  13      171.40      151.29      7.88 o 
  -3   5  13      206.76      196.26      8.02 o 
  -2   5  13      186.51      163.60      7.31 o 
  -1   5  13        0.39       -0.13      4.79 o 
   0   5  13       15.74       14.24      5.36 o 
   1   5  13      139.81      137.21      7.37 o 
   2   5  13      151.55      154.90      5.13 o 
   3   5  13      266.74      248.12      5.08 o 
   4   5  13       13.77        9.81      3.16 o 
   5   5  13        0.49       -0.99      4.27 o 
   6   5  13        8.04        2.42      4.31 o 
  -7   6  13        1.30        6.91      5.33 o 
  -6   6  13       25.21       21.01      5.56 o 
  -5   6  13        4.41        5.09      5.44 o 
  -4   6  13      243.37      277.53      9.59 o 
  -3   6  13        9.87        7.36      5.29 o 
  -2   6  13       19.88       13.45      5.02 o 
  -1   6  13        1.26        1.56      4.98 o 
   0   6  13      125.32      104.25      7.12 o 
   1   6  13      106.86      121.06      7.33 o 
   2   6  13       43.61       38.01      3.33 o 
   3   6  13       43.03       34.18      3.53 o 
   4   6  13       79.64       76.43      4.92 o 
   5   6  13       25.30       11.52      6.34 o 
  -7   7  13       15.47       14.33      6.00 o 
  -6   7  13       45.03       39.53      6.56 o 
  -5   7  13        1.20        2.96      5.10 o 
  -4   7  13       20.81       17.61      5.51 o 
  -3   7  13       19.36       24.05      5.77 o 
  -2   7  13      101.30       81.81      6.29 o 
  -1   7  13       19.03       24.65      5.75 o 
   0   7  13       14.83       12.42      4.86 o 
   1   7  13       15.02       13.82      4.46 o 
   2   7  13        0.03        2.55      3.07 o 
   3   7  13       25.71       27.10      4.57 o 
   4   7  13      228.43      237.83     10.23 o 
  -5   8  13        0.54        5.18      5.88 o 
  -4   8  13        4.54       -4.31      5.73 o 
  -3   8  13       10.48        6.54      5.69 o 
  -2   8  13       54.91       54.43      6.15 o 
  -1   8  13        1.76       -2.36      4.14 o 
   0   8  13      352.53      382.73     12.42 o 
   1   8  13       92.65       82.73      7.58 o 
   2   8  13       47.15       41.12      4.82 o 
   3   8  13        0.19        0.23      4.30 o 
  -3   9  13       33.72       34.76      8.14 o 
  -2   9  13        0.71       -0.08      6.01 o 
  -1   9  13        1.16       -0.73      7.62 o 
   0   9  13       11.68        8.80      7.38 o 
   1   9  13       18.65       11.60      8.53 o 
  -9   0  14      160.52      152.09      8.03 o 
  -8   0  14      242.66      234.23      9.24 o 
  -7   0  14       12.25        7.41      5.40 o 
  -6   0  14      602.42      630.81     12.58 o 
  -5   0  14      824.97      778.44     13.04 o 
  -4   0  14       90.44       85.85      6.47 o 
  -3   0  14       29.58       29.06      5.38 o 
  -2   0  14      425.94      422.60     10.01 o 
  -1   0  14      143.94      129.74      7.10 o 
   0   0  14     1398.46     1306.62     16.81 o 
   1   0  14       33.58       35.33      5.41 o 
   2   0  14      116.93      118.91      7.40 o 
   3   0  14       18.22       18.61      5.36 o 
   4   0  14      110.53       95.41      7.07 o 
   5   0  14      158.79      183.46      9.41 o 
   6   0  14        6.21        3.53      5.38 o 
  -9   1  14       15.58       17.75      5.25 o 
  -8   1  14       14.77       17.62      6.16 o 
  -7   1  14        9.81       10.89      3.77 o 
  -6   1  14      105.66      122.06      4.88 o 
  -5   1  14      575.50      571.34      8.23 o 
  -4   1  14       14.02       11.04      3.65 o 
  -3   1  14      543.31      523.12      7.77 o 
  -2   1  14      633.69      636.90      8.52 o 
  -1   1  14       79.59      101.06      4.81 o 
   0   1  14      124.96      125.63      4.97 o 
   1   1  14      447.86      415.99     12.94 o 
   2   1  14      193.06      206.71     17.19 o 
   3   1  14        5.39       -3.95      3.96 o 
   4   1  14      110.49      122.32      5.63 o 
   5   1  14       35.13       34.54      5.88 o 
   6   1  14       93.37       86.28      5.51 o 
  -9   2  14        5.49        4.40      6.36 o 
  -8   2  14      445.44      480.45     12.74 o 
  -7   2  14       56.56       65.21      7.12 o 
  -6   2  14      467.36      445.40     11.57 o 
  -5   2  14       93.11       79.85      4.23 o 
  -4   2  14       97.66       90.36      4.28 o 
  -3   2  14        2.57        2.44      4.28 o 
  -2   2  14      350.77      331.48     12.32 o 
  -1   2  14       91.29       79.63      5.76 o 
   0   2  14       83.46       84.73      4.36 o 
   1   2  14      445.51      432.81      7.62 o 
   2   2  14      114.95      107.01      4.91 o 
   3   2  14       84.32       85.74      5.03 o 
   4   2  14        2.99        4.55      4.04 o 
   5   2  14        2.97        3.52      5.21 o 
   6   2  14        0.06       -3.48      4.61 o 
  -8   3  14        8.99       17.18      6.38 o 
  -7   3  14      261.82      268.55      9.99 o 
  -6   3  14        7.55        1.83      5.89 o 
  -5   3  14       42.99       59.14      6.91 o 
  -4   3  14      780.83      780.70     13.97 o 
  -3   3  14       33.15       25.48      6.10 o 
  -2   3  14        3.78        4.37      3.23 o 
  -1   3  14       17.89       13.07      3.37 o 
   0   3  14      129.69      138.78      6.62 o 
   1   3  14      813.88      849.30     16.37 o 
   2   3  14      179.91      189.80      5.81 o 
   3   3  14       49.91       57.83      4.72 o 
   4   3  14        2.46        0.80      3.66 o 
   5   3  14       91.75      102.38      5.65 o 
   6   3  14      145.10      156.93      9.61 o 
  -8   4  14        0.00        1.97      6.37 o 
  -7   4  14      763.24      733.08     15.00 o 
  -6   4  14        0.77       -0.20      5.41 o 
  -5   4  14       10.65        6.57      5.18 o 
  -4   4  14       26.44       24.35      5.87 o 
  -3   4  14        0.37        1.62      4.69 o 
  -2   4  14       47.53       44.45      5.73 o 
  -1   4  14      161.47      160.93      7.62 o 
   0   4  14      179.66      165.03      6.02 o 
   1   4  14      133.56      121.89      7.25 o 
   2   4  14       40.07       44.76      4.55 o 
   3   4  14      180.89      173.58      5.66 o 
   4   4  14      498.38      496.87      9.04 o 
   5   4  14       85.00       88.53      5.49 o 
   6   4  14        1.73       -0.21      5.64 o 
  -8   5  14        3.11        8.18      6.68 o 
  -7   5  14       99.69      106.92      8.31 o 
  -6   5  14      201.73      246.78     10.15 o 
  -5   5  14        0.43       -1.95      5.55 o 
  -4   5  14       53.14       61.57      6.45 o 
  -3   5  14       12.92       17.89      5.23 o 
  -2   5  14       44.25       40.60      5.96 o 
  -1   5  14      127.87      133.69      7.41 o 
   0   5  14       32.57       38.39      5.89 o 
   1   5  14      133.39      113.78      7.06 o 
   2   5  14        0.60        1.96      5.03 o 
   3   5  14        0.70        1.32      4.22 o 
   4   5  14       63.51       65.80      4.79 o 
   5   5  14       98.93      104.21      8.58 o 
  -7   6  14        4.35       -2.67      5.16 o 
  -6   6  14        4.16        5.40      5.47 o 
  -5   6  14       82.21       85.74      7.28 o 
  -4   6  14        2.92        1.43      5.23 o 
  -3   6  14       69.78       54.19      6.18 o 
  -2   6  14       49.31       38.42      6.14 o 
  -1   6  14      286.96      290.13      9.72 o 
   0   6  14       16.29       12.95      5.60 o 
   1   6  14      252.29      249.11      9.08 o 
   2   6  14      423.82      422.12     11.64 o 
   3   6  14        1.06        0.13      5.46 o 
   4   6  14       25.06       22.15      5.77 o 
  -6   7  14       20.20       29.15      6.30 o 
  -5   7  14       40.10       49.93      6.81 o 
  -4   7  14        0.04       -4.74      4.74 o 
  -3   7  14       51.33       46.75      5.75 o 
  -2   7  14       46.15       56.50      6.93 o 
  -1   7  14      247.98      258.50      9.78 o 
   0   7  14       16.18       15.46      5.80 o 
   1   7  14        0.85       -0.98      4.31 o 
   2   7  14       13.38       12.02      3.59 o 
   3   7  14        2.35        5.09      5.64 o 
  -4   8  14       79.45       86.31      7.41 o 
  -3   8  14       28.99       25.47      5.58 o 
  -2   8  14       92.07      101.89      7.87 o 
  -1   8  14       10.98       12.92      6.79 o 
   0   8  14      271.48      288.01     12.18 o 
   1   8  14        7.16        6.48      6.75 o 
   2   8  14       36.40       28.28      4.90 o 
  -8   1  15       93.98       84.51      7.49 o 
  -7   1  15        8.26       13.12      4.05 o 
  -6   1  15       70.70       61.85      4.45 o 
  -5   1  15        0.01        2.73      3.39 o 
  -4   1  15       77.33       71.73      4.50 o 
  -3   1  15       15.01       21.33      3.66 o 
  -2   1  15      191.83      172.00      5.98 o 
  -1   1  15      538.55      545.44     11.69 o 
   0   1  15        2.58        7.91      3.73 o 
   1   1  15        2.33        4.24      3.78 o 
   2   1  15       24.53       20.82      4.11 o 
   3   1  15       19.46       26.31      7.69 o 
   4   1  15       97.39      104.87      5.67 o 
   5   1  15       53.06       46.58      5.12 o 
   6   1  15       23.67       18.22      4.24 o 
  -8   2  15       22.21       31.31      6.57 o 
  -7   2  15        0.60        2.36      6.21 o 
  -6   2  15        9.24        7.75      5.78 o 
  -5   2  15      124.54      129.17      7.51 o 
  -4   2  15      139.85      152.87      6.49 o 
  -3   2  15      128.31      107.07      4.79 o 
  -2   2  15       27.24       27.01      3.97 o 
  -1   2  15      232.90      232.92      6.22 o 
   0   2  15        0.02       -1.99      3.34 o 
   1   2  15       78.90       84.23      5.09 o 
   2   2  15      146.35      152.58      7.99 o 
   3   2  15      177.30      173.37      5.91 o 
   4   2  15        2.90        4.41      4.09 o 
   5   2  15      124.19      121.51      6.05 o 
   6   2  15        6.47        1.72      6.36 o 
  -8   3  15      217.63      216.19     10.09 o 
  -7   3  15        9.82       22.24      6.20 o 
  -6   3  15       24.41       18.65      6.90 o 
  -5   3  15       60.96       54.38      6.89 o 
  -4   3  15        9.03       14.67      5.00 o 
  -3   3  15       25.52       19.63      5.66 o 
  -2   3  15       55.96       50.15      3.94 o 
  -1   3  15       20.05       19.37      4.48 o 
   0   3  15        0.05        1.65      3.83 o 
   1   3  15        8.12        9.79      3.96 o 
   2   3  15        1.25        2.24      3.65 o 
   3   3  15        0.01       -3.88      3.92 o 
   4   3  15       79.28       78.06      5.30 o 
   5   3  15       10.42       16.41      5.24 o 
  -8   4  15        9.52       14.89      6.92 o 
  -7   4  15       33.15       33.18      6.44 o 
  -6   4  15       17.79       23.10      6.72 o 
  -5   4  15        0.35       -5.46      5.46 o 
  -4   4  15        0.00       -5.01      5.68 o 
  -3   4  15        5.78        1.62      5.66 o 
  -2   4  15       13.55       14.34      5.40 o 
  -1   4  15       10.05        9.67      5.64 o 
   0   4  15       23.59       33.89      6.33 o 
   1   4  15        2.32        3.92      3.18 o 
   2   4  15        0.02       -1.17      3.94 o 
   3   4  15       19.14       18.64      4.53 o 
   4   4  15        0.01       -0.41      4.66 o 
   5   4  15        0.01       -3.92      3.95 o 
  -7   5  15       48.54       61.66      7.97 o 
  -6   5  15       56.86       63.39      7.93 o 
  -5   5  15        1.01       -2.65      5.90 o 
  -4   5  15       14.95        4.85      6.07 o 
  -3   5  15       47.93       49.08      6.66 o 
  -2   5  15        4.77        3.64      4.79 o 
  -1   5  15       75.27       78.22      6.85 o 
   0   5  15       20.10       18.75      5.21 o 
   1   5  15       69.84       69.00      7.23 o 
   2   5  15        0.98       -1.28      5.36 o 
   3   5  15       93.30       67.08      6.88 o 
   4   5  15        9.86        8.18      7.71 o 
  -6   6  15       32.25       40.24      6.19 o 
  -5   6  15       80.46       83.54      7.62 o 
  -4   6  15       33.67       26.93      5.43 o 
  -3   6  15       42.12       44.79      6.35 o 
  -2   6  15       36.77       40.30      6.00 o 
  -1   6  15      122.60      127.32      7.55 o 
   0   6  15        0.09        7.03      5.07 o 
   1   6  15       63.68       69.26      7.00 o 
   2   6  15       42.75       46.17      6.47 o 
   3   6  15        4.60        2.26      4.56 o 
  -5   7  15      116.03      128.59      8.81 o 
  -4   7  15       15.85        8.19      6.01 o 
  -3   7  15       11.31       15.81      6.41 o 
  -2   7  15       56.83       64.10      7.14 o 
  -1   7  15       63.24       70.07      7.42 o 
   0   7  15        7.92       19.73      6.30 o 
   1   7  15        3.41       12.48      5.72 o 
   2   7  15       63.74       56.95      7.18 o 
  -3   8  15       89.59       97.82      8.23 o 
  -2   8  15       41.31       63.01      7.52 o 
  -1   8  15       72.21       83.61      7.62 o 
   0   8  15       23.33        8.86      7.55 o 
  -8   0  16        0.00        2.10      6.43 o 
  -7   0  16       14.81       12.67      5.90 o 
  -6   0  16       10.31       15.95      5.54 o 
  -5   0  16       66.70       70.42      6.66 o 
  -4   0  16      110.19      133.34      7.68 o 
  -3   0  16       11.10        6.15      4.71 o 
  -2   0  16       63.58       89.25      7.16 o 
  -1   0  16      680.03      707.38     13.88 o 
   0   0  16      337.62      349.34     10.76 o 
   1   0  16      542.17      509.01     12.50 o 
   2   0  16       84.55       82.25      7.48 o 
   3   0  16      286.61      308.81     11.13 o 
   4   0  16       53.11       49.75      7.02 o 
   5   0  16       22.39       27.87      7.17 o 
  -8   1  16       15.86       13.11      5.35 o 
  -7   1  16      116.80      116.22      7.45 o 
  -6   1  16       52.47       39.34      4.25 o 
  -5   1  16       34.10       30.37      3.81 o 
  -4   1  16       69.33       67.82      4.52 o 
  -3   1  16       15.75       18.92      4.02 o 
  -2   1  16      585.49      601.50      9.07 o 
  -1   1  16       42.93       53.48      4.62 o 
   0   1  16       74.44       87.45      5.47 o 
   1   1  16      119.52      123.33     11.02 o 
   2   1  16       77.08       84.04      5.60 o 
   3   1  16       14.11       15.65      4.28 o 
   4   1  16      237.47      255.68     13.18 o 
   5   1  16       25.15       36.58      5.25 o 
  -8   2  16       28.67       39.03      6.44 o 
  -7   2  16        0.25       -2.24      5.45 o 
  -6   2  16       31.34       18.75      6.31 o 
  -5   2  16       14.30       12.96      5.89 o 
  -4   2  16       33.99       22.99      3.77 o 
  -3   2  16        3.50        1.17      3.51 o 
  -2   2  16      270.84      302.30     18.32 o 
  -1   2  16       38.02       35.52      4.19 o 
   0   2  16      135.30      118.48      6.50 o 
   1   2  16      547.77      581.28     33.16 o 
   2   2  16      113.88      130.39      5.78 o 
   3   2  16       51.15       46.49      4.68 o 
   4   2  16      185.73      207.36      7.35 o 
   5   2  16       22.42       22.62      5.12 o 
  -7   3  16        0.04       -1.59      6.63 o 
  -6   3  16       67.63       61.69      7.65 o 
  -5   3  16      119.90      139.91      8.70 o 
  -4   3  16      147.68      136.98      7.54 o 
  -3   3  16       13.55        8.29      5.05 o 
  -2   3  16       46.36       29.69      6.61 o 
  -1   3  16      274.71      314.42      7.04 o 
   0   3  16        5.53        2.82      3.87 o 
   1   3  16       87.69       86.65      4.93 o 
   2   3  16       11.35       14.01      4.22 o 
   3   3  16        1.91        5.47      4.69 o 
   4   3  16       42.27       54.27      5.47 o 
  -7   4  16       25.87       24.71      6.78 o 
  -6   4  16        5.40       -3.87      6.77 o 
  -5   4  16        4.20        3.79      5.22 o 
  -4   4  16      185.64      173.97      9.09 o 
  -3   4  16       97.15      105.14      7.81 o 
  -2   4  16      209.18      222.08      9.68 o 
  -1   4  16       82.56       82.61      7.47 o 
   0   4  16       29.37       44.80      6.24 o 
   1   4  16        1.51        3.75      3.90 o 
   2   4  16      324.83      340.55      8.89 o 
   3   4  16       41.63       41.47      5.20 o 
   4   4  16       40.37       39.16      4.86 o 
  -6   5  16       17.98       15.17      7.21 o 
  -5   5  16       52.93       53.81      6.72 o 
  -4   5  16        4.08        2.96      6.13 o 
  -3   5  16      206.84      223.61      9.28 o 
  -2   5  16       15.92       21.09      6.47 o 
  -1   5  16       15.20       16.39      5.88 o 
   0   5  16        0.28        0.74      5.96 o 
   1   5  16       57.26       48.99      7.09 o 
   2   5  16        0.04        4.59      5.71 o 
   3   5  16       51.13       37.98      5.94 o 
  -5   6  16        9.36        7.09      7.09 o 
  -4   6  16        6.53        1.29      6.51 o 
  -3   6  16        0.94        0.16      6.07 o 
  -2   6  16        1.35        1.32      6.16 o 
  -1   6  16       43.81       63.37      6.87 o 
   0   6  16      375.90      439.74     12.58 o 
   1   6  16        0.60        2.91      6.13 o 
   2   6  16        1.03        0.50      5.41 o 
  -4   7  16        0.81       -5.41      6.15 o 
  -3   7  16       66.92       78.91      7.40 o 
  -2   7  16       37.84       53.52      6.78 o 
  -1   7  16        0.68        4.13      6.54 o 
   0   7  16       45.90       46.77      5.75 o 
   1   7  16       24.57       18.76      5.13 o 
  -7   1  17        6.41       -3.83      5.34 o 
  -6   1  17        0.63       -0.17      3.98 o 
  -5   1  17      103.23       94.80      4.89 o 
  -4   1  17       72.34       68.61      4.75 o 
  -3   1  17       38.89       30.24      4.06 o 
  -2   1  17       28.35       30.00      4.60 o 
  -1   1  17        7.94        7.76      4.35 o 
   0   1  17        3.09        5.67      3.89 o 
   1   1  17      128.05      148.39      6.42 o 
   2   1  17       64.22       80.98      5.40 o 
   3   1  17        1.20        1.77      4.25 o 
   4   1  17       14.20       27.13      6.67 o 
  -7   2  17       66.57       69.34      6.93 o 
  -6   2  17        9.01        4.42      6.02 o 
  -5   2  17        1.93        1.98      5.86 o 
  -4   2  17        8.70        9.28      5.70 o 
  -3   2  17        2.18       -1.92      4.01 o 
  -2   2  17      205.97      218.16     14.47 o 
  -1   2  17       38.23       43.70      4.93 o 
   0   2  17        1.25        4.51      4.01 o 
   1   2  17        3.92        2.21      4.03 o 
   2   2  17       11.93        8.40      4.30 o 
   3   2  17       11.77       15.76      5.22 o 
   4   2  17      154.09      188.55      7.03 o 
  -7   3  17       53.96       38.99      7.66 o 
  -6   3  17        0.00       -4.76      6.27 o 
  -5   3  17       23.28       26.24      6.86 o 
  -4   3  17       76.93       79.14      7.67 o 
  -3   3  17        0.08       -6.07      6.15 o 
  -2   3  17        8.90        3.24      6.17 o 
  -1   3  17      166.66      150.81      7.30 o 
   0   3  17       20.12       15.49      4.59 o 
   1   3  17      160.32      157.76      6.44 o 
   2   3  17       14.09        7.45      5.48 o 
   3   3  17       25.18       26.76      4.84 o 
  -6   4  17        0.06       -0.53      6.16 o 
  -5   4  17        5.02       -0.29      5.28 o 
  -4   4  17       15.05        8.40      5.49 o 
  -3   4  17       17.00       20.19      6.33 o 
  -2   4  17       39.54       35.32      6.45 o 
  -1   4  17        1.98        6.19      6.27 o 
   0   4  17        4.31        5.77      5.40 o 
   1   4  17        2.25        5.06      6.85 o 
   2   4  17      142.51      148.61     14.24 o 
   3   4  17       30.76       35.61     11.31 o 
  -5   5  17       37.33       28.08      6.23 o 
  -4   5  17       17.04       18.43      5.66 o 
  -3   5  17       35.96       29.04      7.40 o 
  -2   5  17       36.57       49.46      7.62 o 
  -1   5  17       30.37       41.02      6.90 o 
   0   5  17       17.85        8.51      7.04 o 
   1   5  17       32.78       37.03      6.57 o 
   2   5  17        4.79       -0.62      5.28 o 
  -4   6  17        6.47        4.28      6.23 o 
  -3   6  17        1.85        3.16      6.50 o 
  -2   6  17       28.63       41.11      7.74 o 
  -1   6  17        0.20        8.07      6.47 o 
   0   6  17        0.18       18.31      6.50 o 
   1   6  17        0.16       -0.39      4.64 o 
  -6   0  18       93.50       62.37      7.24 o 
  -5   0  18       33.44       47.52      6.87 o 
  -4   0  18       93.99      114.55      7.58 o 
  -3   0  18        1.33        2.38      5.76 o 
  -2   0  18       69.00       95.47      7.71 o 
  -1   0  18      293.37      284.00     10.59 o 
   0   0  18       54.03       50.47      7.48 o 
   1   0  18        0.32        6.36      5.36 o 
   2   0  18      236.24      245.15     10.92 o 
   3   0  18        1.24        2.74      6.41 o 
  -6   1  18       20.76       25.10      6.56 o 
  -5   1  18       31.25       47.95      4.63 o 
  -4   1  18       92.17      107.08      5.45 o 
  -3   1  18       36.51       36.47      4.72 o 
  -2   1  18        0.13       14.07      4.65 o 
  -1   1  18       10.14       10.16      3.88 o 
   0   1  18       18.78       15.97      4.61 o 
   1   1  18        4.32        0.42      4.04 o 
   2   1  18       34.73       30.19      4.79 o 
   3   1  18      108.65      107.18      7.63 o 
  -6   2  18       10.85       18.32      6.64 o 
  -5   2  18        5.97        6.42      5.58 o 
  -4   2  18       11.72       16.67      6.51 o 
  -3   2  18        2.40        7.71      3.72 o 
  -2   2  18       44.79       49.35      4.52 o 
  -1   2  18        6.91       16.33      4.08 o 
   0   2  18      201.09      194.11      8.51 o 
   1   2  18       68.46       61.12      5.28 o 
   2   2  18       42.64       48.47      5.13 o 
   3   2  18        1.44        3.68      4.70 o 
  -6   3  18      153.07      177.24      9.96 o 
  -5   3  18       50.01       41.03      6.83 o 
  -4   3  18        1.34       -2.31      6.24 o 
  -3   3  18       20.16       22.31      5.74 o 
  -2   3  18       21.52       16.91      6.20 o 
  -1   3  18        7.04       10.97      5.32 o 
   0   3  18        6.95       11.54      4.20 o 
   1   3  18       52.17       56.10      5.55 o 
   2   3  18       28.41       38.62      5.21 o 
  -5   4  18       38.09       32.86      7.35 o 
  -4   4  18       67.35       77.39      8.07 o 
  -3   4  18       96.15      100.19      8.22 o 
  -2   4  18       10.89       17.08      6.01 o 
  -1   4  18       28.83       27.24      6.65 o 
   0   4  18       24.71       34.53      7.68 o 
   1   4  18      227.95      259.36     10.58 o 
  -3   5  18       10.69        5.88      5.66 o 
  -2   5  18       42.23       76.47      8.42 o 
  -1   5  18       15.35       14.28      6.95 o 
   0   5  18       14.35       21.26      6.10 o 
  -5   1  19        5.84       11.85      5.78 o 
  -4   1  19        2.05        6.48      4.29 o 
  -3   1  19        3.40        1.97      4.09 o 
  -2   1  19      239.70      260.84     15.68 o 
  -1   1  19      146.45      156.47      6.57 o 
   0   1  19        7.18       -0.89      4.21 o 
   1   1  19       20.11       16.78      4.57 o 
   2   1  19       42.10       44.01      7.78 o 
  -5   2  19       33.12       39.56      6.68 o 
  -4   2  19        5.31       10.36      5.70 o 
  -3   2  19        3.77       11.60      6.79 o 
  -2   2  19        8.67       15.33      6.31 o 
  -1   2  19       32.22       40.32      5.13 o 
   0   2  19        3.81        8.01      6.86 o 
   1   2  19        0.18        3.53      5.27 o 
  -4   3  19       15.70       24.28      6.25 o 
  -3   3  19       12.18       25.32      6.86 o 
  -2   3  19       15.72       14.05      5.87 o 
  -1   3  19        8.46       13.33      6.15 o 
   0   3  19       22.88       34.10      5.55 o 
  -2   4  19        9.96       26.77      7.19 o 
  -1   4  19        0.79        9.13      6.02 o 
  -3   0  20       31.71       35.61      6.59 o 
  -2   0  20      273.24      304.09     11.42 o 
  -1   0  20        5.39        8.84      7.07 o 
  -3   1  20        0.41        1.23      4.48 o 
  -2   1  20       20.68       25.50      4.59 o 
  -1   1  20        7.57        8.40      4.18 o 
                                                 
